# Supplementary material for: Evolution of the Karyopherin-β Family of Nucleocytoplasmic Transport Factors; Ancient Origins and Continued Specialization
Source: PLoS One. 2011 Apr 27;6(4):e19308. doi: 10.1371/journal.pone.0019308 (PMC3083441; doi:10.1371/journal.pone.0019308)
Supplement: Table S1 — Details of data sources and data from analysis of karyopherin-β families. (a) Sources for predicted proteome data. (b) Table listing IDs for candidates for each species and KAP-β subfamily. This dataset was used to generate Figure 4. Includes annotation indicating if the candidate clustered in the NJ tree of Figure 2, if the candidate was a reciprocal BLAST best hit for a known KAP-β and if the candidate was assignable to a sub-family phylogenetically. (XLS) [file pone.0019308.s003.xls]

## Sheet: (a) data_sources
naming convention	common name	species name	data source	download date	downloaded file name
YEAST	Brewers yeast	Saccharomyces cerevisiae (strain ATCC 204508 / S288c)	Integr8	2009-06-17	40.S_cerevisiae_ATCC_204508.fasta
AN1T_	_	Aspergillus nidulans	Broad Institute	2009-04-14	aspergillus_nidulans_1_proteins.fasta.zip
SCHPO	Fission yeast	Schizosaccharomyces pombe (strain ATCC 38366 / 972)	Integr8	2009-04-14	78.S_pombe.fasta.gz
CRYNE	_	Cryptococcus neoformans (strain JEC21)	Integr8	2009-06-17	20846.C_neoformans_JEC21.fasta.gz
RO3G	_	Rhizopus oryzae	Broad Institute	2007-12-13	rhizopus_oryzae_3_proteins.fasta.gz
BDET	amphibian chytridiomycosis agent	Batrachochytrium dendrobatidis	Broad Institute	2009-06-18	batrachochytrium_dendrobatidis_1_proteins.fasta.zip
HUMAN	Human	Homo sapiens	Integr8	2009-06-17	25.H_sapiens.fasta.gz
DANRE	Zebrafish	Danio rerio	Integr8	2009-04-14	20721.D_rerio.fasta.gz
DROME	Fruit fly	Drosophila melanogaster (strain Berkeley)	Integr8	2009-06-17	17.D_melanogaster.fasta.gz
CAEEL	Nematode	Caenorhabditis elegans (strain Bristol N2)	Integr8	2009-04-14	9.C_elegans.fasta.gz
Nemve	Starlet sea anemone	Nematostella vectensis	JGI	2009-06-22	proteins.Nemve1FilteredModels.fasta.gz
Monbr	Choanoflagellate	Monosiga brevicollis	JGI	2009-06-22	Monbr1_best_proteins.fasta.gz
DICDI	Slime mold	Dictyostelium discoideum (strain AX4)	Integr8	2009-06-17	21395_D_discoideum.fasta
ent_h	_	Entamoeba histolytica	TIGR	2007-04-11	EHA1.pep
ARATH	Mouse-ear cress	Arabidopsis thaliana (cultivar Columbia)	Integr8	2009-06-17	3.A_thaliana.fasta
Poptr	Western balsam poplar	Populus trichocarpa	JGI	2009-06-22	proteins.Poptr1_1.JamboreeModels.fasta.gz
ORYSJ	Rice	Oryza sativa (subsp. japonica, cultivar Japonica, strain Nipponbare)	Integr8	2009-04-14	23214.O_sativa_Nipponbare.fasta.gz
Phypa	Moss	Physcomitrella patens ssp patens ecotype Gransden 2004	JGI	2009-06-22	proteins.Phypa1_1.FilteredModels3.fasta.gz
Chlre	_	Chlamydomonas reinhardtii	JGI	2009-06-17	Chlre4_best_proteins.fasta.gz
OSTTA	_	Ostreococcus tauri (strain OTTH0595)	Integr8	2009-06-17	25972.O_tauri.fasta.gz
CMER	Red alga	Cyanidioschyzon merolae	http://merolae.biol.s.u-tokyo.ac.jp	2009-04-06	cds.fasta
PLAF7	most severe Malaria agent	Plasmodium falciparum (isolate 3D7)	Integr8	2009-06-17	493.P_falciparum.fasta.gz
TPA1	_	Theileria parva	TIGR	2007-12-13	TPA1.pep
TGGT1, TGME49, TGVEG	Toxoplasmosis agent	Toxoplasma gondii	toxodb	2009-04-06	TgondiiGT1AnnotatedProteins_ToxoDB-5.1.fasta
CRYPV	_	Cryptosporidium parvum	Integr8	2009-06-17	28963.C_parvum.fasta.gz
tetra	_	Tetrahymena thermophila	TIGR		Preliminary_Gene_Predictions_Aug_2004.pep
Thaps	Marine diatom	Thalassiosira pseudonana	JGI	2009-06-22	Thaps3_chromosomes_geneModels_FilteredModels2_aa.fasta.gz + Thaps3_bd_unmapped_GeneModels_FilteredModels1_aa.fasta.gz
Phatr	diatom	Phaeodactylum tricornutum	JGI	2009-06-22	Phatr2_chromosomes_geneModels_FilteredModels2_aa.fasta.gz + Phatr2_bd_unmapped_GeneModels_FilteredModels1_aa.fasta.gz
Physo	_	Phytophthora sojae	JGI	2009-06-22	proteins.FM_Physo1_1.fasta.gz
Phyra	Sudden oak death agent	Phytophthora ramorum	JGI	2009-06-22	proteins.FM_Phyra1_1.fasta.gz
Emihu	coccolithophore	Emiliania huxleyi	JGI	2009-06-22	Emihu1_reduced_proteins.fasta.gz
Lm	Leishmaniasis agent	Leishmania major	tritrypdb	2009-05-14	LmajorAnnotatedProteins_TriTrypDB-1.1.fasta
Tb	African Sleeping Sickness agent	Trypanosoma brucei	tritrypdb	2009-05-14	TbruceiAnnotatedProteins_TriTrypDB-1.1.fasta
Tc	Chagas disease agent	Trypanosoma cruzi	tritrypdb	2009-05-14	TcruziAnnotatedProteins_TriTrypDB-1.1.fasta
Naegr	_	Naegleria gruberi	JGI	2009-06-22	Naegr1_best_proteins.fasta.gz
trich	_	Trichomonas vaginalis	TIGR	2007-04-11	02152007_all_model_aa.fasta

## Sheet: (b) species-subfamily table
	Saccharomyces cerevisiae	Aspergillus nidulans	Schizosaccharomyces pombe	Cryptococcus neoformans	Rhizopus oryzae	Batrachochytrium dendrobatidis	Homo sapiens	Danio rerio	Drosophila melanogaster	Caenorhabditis elegans	Nematostella vectensis	Monosiga brevicollis	Dictyostelium discoideum	Entamoeba histolytica	Arabidopsis thaliana	Populus trichocarpa	Oryza sativa	Physcomitrella patens	Chlamydomonas reinhardtii	Ostreococcus tauri	Cyanidioschyzon merolae	Plasmodium falciparum	Theileria parva	Toxoplasma gondii	Cryptosporidium parvum	Tetrahymena thermophila	Thalassiosira pseudonana	Phaeodactylum tricornutum	Phytophthora sojae	Phytophthora ramorum	Emiliania huxleyi	Leishmania major	Trypanosoma brucei	Trypanosoma cruzi	Naegleria gruberi	Trichomonas vaginalis
XPO6						08137_BDEG_08114 0 B 0	sp_Q96QU8_XPO6_HUMAN C - P	sp_Q8QHJ8_XPO6_DANRE C B P	tr_O46055_O46055_DROME 0 B 0		Nemve1_205085 C B P		sp_Q54CB2_XPO6_DICDI C B P	ent_h_164.m00094 0 B 0 ent_h_117.m00170 0 0 0															Physo1_1_130947 C B P	Phyra1_1_78084 C B P					Naegr1_77671 0 B 0
IMB1	sp_Q06142_IMB1_YEAST C - P	AN1T_03284_AN0906 C B P	sp_O13864_IMB1_SCHPO C B P	tr_Q5KIZ9_Q5KIZ9_CRYNE C B P	RO3G_16315.1 C B P	05778_BDEG_05761 C B P	sp_Q14974_IMB1_HUMAN C - P	tr_Q3B7R1_Q3B7R1_DANRE 0 B 0	sp_O18388_IMB_DROME C B P	tr_Q9BIB8_Q9BIB8_CAEEL C B P	Nemve1_182805 C B P	Monbr1_33170 C B P		ent_h_93.m00150 C B P ent_h_158.m00113 C 0 P	tr_Q9FJD4_Q9FJD4_ARATH C B P tr_Q0WML1_Q0WML1_ARATH C 0 P	Poptr1_1_569577 C B P Poptr1_1_257916 C 0 P Poptr1_1_802017 C B P	tr_Q9ZWR4_Q9ZWR4_ORYSJ C B P tr_Q9ZWR5_Q9ZWR5_ORYSJ C B P tr_Q0DSQ6_Q0DSQ6_ORYSJ C 0 0	Phypa1_1_193928 C B P Phypa1_1_225742 C B P	Chlre4_128929 C B P	tr_Q01DS9_Q01DS9_OSTTA C B P	CMER_CMO056C C B P	tr_Q8IAY9_Q8IAY9_PLAF7 C B P	TPA1_525.m06302 C B P	toxo_TGVEG_012790 C B P	tr_Q5CYB0_Q5CYB0_CRYPV C B P	tetra11817 0 B P	Thaps3_12810 C B P	Phatr2_29967 C B P	Physo1_1_129795 C B P	Phyra1_1_73238 C B P	Emihu1_415245 C B P	leima_LmjF34.0490 C B P	tbruc_Tb10.70.4720 C B P	tcruz_Tc00.1047053504105.150 C B P	Naegr1_38705 C B P	trich_85699.m00105 0 0 0 trich_85859.m00342 0 0 P trich_86576.m00189 0 B P trich_92880.m00132 C B P trich_88456.m00145 C 0 P trich_94687.m00138 0 0 P trich_96044.m00443 0 0 0 trich_82490.m00300 0 0 P
IMB2	sp_P38217_IMB2_YEAST C - P	AN1T_03305_AN0926 C B P	sp_O14089_IMB2_SCHPO C B P	tr_Q5KH73_Q5KH73_CRYNE C B P	RO3G_11233.1 C B P RO3G_13632.1 C 0 P RO3G_07057.1 C 0 P RO3G_14279.1 C 0 P	03865_BDEG_03855 0 B 0 03864_BDEG_03854 0 0 0	sp_O14787-1_TNPO2_HUMAN C - P sp_Q92973_TNPO1_HUMAN C - P	tr_Q68EK8_Q68EK8_DANRE C B P	tr_O76331_O76331_DROME C B P tr_Q8MSM3_Q8MSM3_DROME C 0 P	tr_O62332_O62332_CAEEL C B P	Nemve1_243273 C B P	Monbr1_17564 C B P	sp_Q55CQ7_TNPO_DICDI C B P	ent_h_58.m00146 0 0 P ent_h_130.m00115 0 0 0 ent_h_79.m00139 0 0 0	tr_Q8H2D6_Q8H2D6_ARATH C B P tr_Q9ZVW7_Q9ZVW7_ARATH C 0 P	Poptr1_1_804102 C B P Poptr1_1_818217 C 0 P	tr_Q0J8R4_Q0J8R4_ORYSJ C B P	Phypa1_1_176214 C 0 P Phypa1_1_224057 C B P Phypa1_1_203270 C 0 P Phypa1_1_162281 C B P	Chlre4_120033 C B P	tr_Q00W06_Q00W06_OSTTA C B P		tr_Q8WSV8_Q8WSV8_PLAF7 C B P	TPA1_529.m04459 C B P	toxo_TGGT1_098660 C B P	tr_Q5CVN2_Q5CVN2_CRYPV C B P	tetra6443 C B P	Thaps3_27599 C B P	Phatr2_46132 C B P	Physo1_1_109625 C B P	Phyra1_1_72223 C B P	Emihu1_258105 0 0 0 Emihu1_461965 0 B P	leima_LmjF35.2330 C B P leima_LmjF36.2720 0 0 P	tbruc_Tb09.211.4360 C B P tbruc_Tb10.6k15.3020 0 0 P tbruc_Tb927.4.4710 0 0 0	tcruz_Tc00.1047053510655.90 C B P tcruz_Tc00.1047053510105.220 0 0 P	Naegr1_59209 C B P	trich_88834.m00125 0 0 0 trich_95912.m00218 0 0 0 trich_82569.m00117 0 0 0
IMB3	sp_P32337_IMB3_YEAST C - P	AN1T_01520_AN5717 C B P	sp_O74476_IMB3_SCHPO C B P	tr_Q5KGJ7_Q5KGJ7_CRYNE 0 B P	RO3G_11688.1 C B P	00422_BDEG_00420 C B P	tr_Q86XC7_Q86XC7_HUMAN C - P sp_O60518_RNBP6_HUMAN C - P	tr_B8JHR9_B8JHR9_DANRE C B P	tr_Q960E2_Q960E2_DROME 0 B P	tr_Q9N5V3_Q9N5V3_CAEEL C B P	Nemve1_235624 C B P	Monbr1_32626 C B P Monbr1_35808 0 0 0	sp_Q54EW3_IPO5_DICDI 0 B P	ent_h_2.m00597 0 0 P ent_h_65.m00148 0 B P ent_h_7.m00461 0 0 P ent_h_400.m00030 0 0 P ent_h_77.m00160 0 0 0	tr_Q93VS8_Q93VS8_ARATH C B P	Poptr1_1_556016 0 0 P Poptr1_1_555202 C B P Poptr1_1_797014 C B P Poptr1_1_241726 C 0 P Poptr1_1_552872 C 0 P Poptr1_1_759087 C 0 P Poptr1_1_562668 C 0 P Poptr1_1_764224 C 0 0	tr_Q0DPC7_Q0DPC7_ORYSJ C 0 P tr_Q6ZL37_Q6ZL37_ORYSJ C B P	Phypa1_1_169387 C B P Phypa1_1_206059 C 0 P	Chlre4_190633 0 B P Chlre4_151956 0 0 P	tr_Q00SQ9_Q00SQ9_OSTTA 0 0 0 tr_Q00SR0_Q00SR0_OSTTA C B P	CMER_CMI255C C B P	tr_Q8I3M5_Q8I3M5_PLAF7 C B P	TPA1_525.m06387 C B P	toxo_TGVEG_026320 C B P toxo_TGME49_105040 C 0 0	tr_Q5CY89_Q5CY89_CRYPV C B P	tetra23017 C 0 P tetra29178 0 B P tetra11063 0 0 P	Thaps3_261293 0 0 P	Phatr2_45915 C 0 P	Physo1_1_139352 C B P Physo1_1_136866 C 0 P	Phyra1_1_78209 C B P Phyra1_1_78006 C 0 P	Emihu1_224551 C B P Emihu1_453318 C 0 P	leima_LmjF32.2150 C B P	tbruc_Tb11.01.7010 C B P	tcruz_Tc00.1047053506425.40 C B P	Naegr1_36824 C B P	trich_85781.m00168 0 0 P trich_88613.m00082 0 0 0 trich_94232.m00226 0 B P trich_96685.m00134 0 0 0
IMB4	sp_P40069_IMB4_YEAST C - P	AN1T_02964_AN2120 C B P	sp_O60100_IMB4_SCHPO C B P	tr_Q5KFR0_Q5KFR0_CRYNE C B P	RO3G_01031.1 C 0 P RO3G_16184.1 C B P RO3G_00509.1 C B P	04248_BDEG_04235 C B P	sp_Q8TEX9-2_IPO4_HUMAN C B P	tr_Q5RIS6_Q5RIS6_DANRE 0 0 0	tr_Q8SWQ9_Q8SWQ9_DROME C B P		Nemve1_248390 C B P	Monbr1_35836 0 B P	tr_Q55BW3_Q55BW3_DICDI C B P	ent_h_304.m00059 0 B P	tr_Q8W498_Q8W498_ARATH C B P	Poptr1_1_822312 C 0 P Poptr1_1_832631 C B P	tr_Q0DTA1_Q0DTA1_ORYSJ 0 B 0	Phypa1_1_217532 C B P		tr_Q00WP4_Q00WP4_OSTTA C B P				toxo_TGVEG_024070 C B P		tetra15063 C B P	Thaps3_262326 C B P	Phatr2_23582 C B P	Physo1_1_134803 C 0 P	Phyra1_1_81386 C 0 P	Emihu1_469192 C 0 P	leima_LmjF07.0720 C B P	tbruc_Tb11.01.8030 C B P	tcruz_Tc00.1047053511033.10 0 0 0	Naegr1_80249 C B P	trich_85380.m00133 0 0 0 trich_81238.m00153 0 0 0 trich_86485.m00513 0 0 0 trich_93793.m00230 0 0 0 trich_97026.m00045 0 0 0 trich_93986.m00197 0 B 0 trich_82178.m00170 0 0 P trich_88026.m00185 0 0 0
IMB5	sp_P53067_IMB5_YEAST C - P	AN1T_07828_AN2164 C B P	sp_Q10297_IMB5_SCHPO C B P	tr_Q5K8A2_Q5K8A2_CRYNE C B P	RO3G_03508.1 C B P	00676_BDEG_00672 C B P	sp_Q96P70_IPO9_HUMAN C - P	tr_A2VD24_A2VD24_DANRE C B P	tr_Q9VGP4_Q9VGP4_DROME C B P		Nemve1_143011 0 0 0 Nemve1_106835 C B P	Monbr1_29399 0 B P	tr_Q54WY2_Q54WY2_DICDI C B P		tr_Q9C662_Q9C662_ARATH C B P	Poptr1_1_765957 C B P	tr_Q0DCY6_Q0DCY6_ORYSJ C B P	Phypa1_1_125599 C B P	Chlre4_345059 0 B P	tr_Q013T9_Q013T9_OSTTA C B P						tetra13918 0 B P			Physo1_1_143359 C B P	Phyra1_1_72932 C B P	Emihu1_470658 0 B P	leima_LmjF36.2000 0 0 P		tcruz_Tc00.1047053510187.510 0 0 P	Naegr1_46183 0 B P	trich_97196.m00112 0 0 0 trich_91548.m00075 0 0 0 trich_102167.m00009 0 0 0 trich_84063.m00020 0 B 0
KA120	sp_Q02932_KA120_YEAST C - P	AN1T_05558_AN4053 C B P	sp_O94545_KA113_SCHPO 0 B P	tr_Q5KCL5_Q5KCL5_CRYNE C B P	RO3G_13261.1 0 B 0 RO3G_13260.1 0 B 0	02777_BDEG_02770 C B P	sp_Q9UI26_IPO11_HUMAN C - P	tr_B0S6M2_B0S6M2_DANRE C B P	tr_Q7K0Q2_Q7K0Q2_DROME C B P		Nemve1_248196 C B P	Monbr1_26661 C B P	tr_Q54WF0_Q54WF0_DICDI C B P		tr_Q9SR95_Q9SR95_ARATH C B P	Poptr1_1_777866 C B P	tr_Q0DSR7_Q0DSR7_ORYSJ 0 0 0 tr_Q0D3D0_Q0D3D0_ORYSJ C B P	Phypa1_1_136021 C 0 P Phypa1_1_152314 C B P	Chlre4_410409 C B P Chlre4_141404 C 0 P		CMER_CMA136C C 0 P	tr_Q8ILE0_Q8ILE0_PLAF7 0 0 0	TPA1_525.m05407 0 B P			tetra10487 0 0 P tetra22650 0 0 P	Thaps3_11438 C B P		Physo1_1_142102 C B P	Phyra1_1_76869 C B P	Emihu1_365066 0 0 0	leima_LmjF26.0470 0 0 P	tbruc_Tb927.7.1460 0 0 P	tcruz_Tc00.1047053507517.40 0 0 P	Naegr1_70706 C B P	trich_94179.m00284 0 0 0
IPO8	sp_Q04175_SXM1_YEAST C - P sp_P46970_NMD5_YEAST C - P	AN1T_08754_AN6006 C B P	sp_O59809_IMA3_SCHPO C B P		RO3G_03922.1 C B P RO3G_15707.1 C 0 P RO3G_10957.1 C 0 P	05276_BDEG_05260 C B P	sp_O15397_IPO8_HUMAN C - P sp_O95373_IPO7_HUMAN C - P	tr_A5WW24_A5WW24_DANRE C B P tr_Q6NYN3_Q6NYN3_DANRE C B P	tr_Q7KIF8_Q7KIF8_DROME C B P		Nemve1_177781 C B P	Monbr1_32299 C B P	sp_Q55CX9_IPO7_DICDI C B P	ent_h_284.m00069 0 B P	tr_Q9SIP2_Q9SIP2_ARATH C 0 P tr_Q27GK2_Q27GK2_ARATH C B P	Poptr1_1_732174 C B P Poptr1_1_816815 C 0 P	tr_Q6K6G8_Q6K6G8_ORYSJ 0 B 0	Phypa1_1_148110 C B P Phypa1_1_193706 C 0 P	Chlre4_127508 C B P	tr_Q00TX1_Q00TX1_OSTTA C B P		tr_C0H4L1_C0H4L1_PLAF7 0 B P	TPA1_526.m04673 C B 0	toxo_TGME49_023540 C B P		tetra23708 C B P tetra24181 0 B P tetra5825 0 0 P	Thaps3_268746 C B P	Phatr2_26387 C B P	Physo1_1_134304 C B P	Phyra1_1_77342 C B P		leima_LmjF13.0640 C B P leima_LmjF29.2060 C B P	tbruc_Tb11.02.1720 C B P tbruc_Tb927.3.4600 C B P	tcruz_Tc00.1047053506177.50 C B P tcruz_Tc00.1047053510329.170 C 0 P	Naegr1_71372 C B P	trich_89831.m00054 0 0 P trich_81317.m00137 0 B P
XPO2	sp_P33307_CSE1_YEAST C - P	AN1T_04963_AN6591 C B P	sp_O13671_CSE1_SCHPO C B P	tr_Q5KKR7_Q5KKR7_CRYNE C B P	RO3G_06017.1 0 B P	01742_BDEG_01738 C B P	sp_P55060-1_XPO2_HUMAN C - P	sp_Q7SZC2_XPO2_DANRE C B P	sp_Q9XZU1_XPO2_DROME C B P	tr_Q965V4_Q965V4_CAEEL C B P	Nemve1_185581 C B P	Monbr1_35084 C B P	sp_Q54E36_XPO2_DICDI C B P	ent_h_247.m00079 0 B P ent_h_44.m00177 0 0 0	sp_Q9ZPY7_XPO2_ARATH C B P	Poptr1_1_644596 C 0 P Poptr1_1_664131 C B P	tr_Q0JP92_Q0JP92_ORYSJ 0 B P	Phypa1_1_182124 C B P Phypa1_1_84750 C 0 P		tr_Q01FN1_Q01FN1_OSTTA C B P	CMER_CMN027C C B P	tr_Q8I2I8_Q8I2I8_PLAF7 0 B P	TPA1_529.m04129 C B P	toxo_TGME49_053730 C B P	tr_Q5CUR3_Q5CUR3_CRYPV C B P	tetra9936 0 B P	Thaps3_bd_1542 C B P	Phatr2_21667 C B P	Physo1_1_134104 C B P	Phyra1_1_81342 C B P	Emihu1_71897 0 B 0	leima_LmjF30.3390 C B P	tbruc_Tb927.6.4740 C B P	tcruz_Tc00.1047053506835.80 C B P	Naegr1_79475 C B P	trich_86337.m00020 0 B P
TNPO3	sp_Q99189_MTR10_YEAST C - P sp_P32767_PDR6_YEAST 0 - 0	AN1T_03424_AN6734 0 B P AN1T_08983_AN7731 0 0 0	sp_Q9USZ2_YNR7_SCHPO C B P sp_Q09796_KA111_SCHPO 0 0 0	tr_Q5K7E1_Q5K7E1_CRYNE C B P tr_Q5KP46_Q5KP46_CRYNE 0 0 0	RO3G_15068.1 C B P RO3G_01186.1 0 0 0	00517_BDEG_00515 C B P 06417_BDEG_06399 0 0 0	sp_O94829_IPO13_HUMAN C 0 0 sp_Q9Y5L0-1_TNPO3_HUMAN C 0 P	tr_Q7ZW13_Q7ZW13_DANRE C B P	tr_A1ZAR6_A1ZAR6_DROME 0 0 P tr_Q9VQG0_Q9VQG0_DROME C B P tr_Q9VEC5_Q9VEC5_DROME 0 0 0	tr_Q22529_Q22529_CAEEL 0 0 0 tr_O17244_O17244_CAEEL 0 B P	Nemve1_238900 C 0 0 Nemve1_174976 C B P	Monbr1_22794 0 0 0 Monbr1_33497 0 B P	tr_Q54QV1_Q54QV1_DICDI 0 0 P sp_Q54WT9_IP13B_DICDI 0 0 P sp_Q54C85_IP13A_DICDI 0 B P	ent_h_214.m00074 0 B P ent_h_205.m00092 0 B P	tr_Q8GUL2_Q8GUL2_ARATH C B P tr_Q94A39_Q94A39_ARATH C 0 P	Poptr1_1_570025 0 B 0 Poptr1_1_251851 0 0 0 Poptr1_1_570024 0 0 0 Poptr1_1_666382 0 0 0 Poptr1_1_807568 C 0 P	tr_Q0IWZ3_Q0IWZ3_ORYSJ C B P tr_Q0ISA6_Q0ISA6_ORYSJ C 0 P	Phypa1_1_163909 C B P Phypa1_1_182513 C 0 P Phypa1_1_185045 C 0 P Phypa1_1_168412 0 0 P	Chlre4_342793 C B P Chlre4_412994 C 0 P	tr_Q010S3_Q010S3_OSTTA C 0 P			TPA1_526.m04320 0 0 0	toxo_TGME49_021690 0 0 0 toxo_TGGT1_017970 C B 0 toxo_TGME49_064830 C 0 P	tr_Q5CWV9_Q5CWV9_CRYPV 0 0 0	tetra19208 0 0 0 tetra11394 0 B 0 tetra22133 0 0 0	Thaps3_23461 0 0 0 Thaps3_21533 C B P	Phatr2_42636 C B P	Physo1_1_133433 C B P Physo1_1_137017 C 0 P Physo1_1_156878 C 0 P	Phyra1_1_80755 C B P Phyra1_1_96707 C 0 P Phyra1_1_76143 C 0 P	Emihu1_469768 C B P				Naegr1_61907 0 0 0	trich_83791.m00050 0 0 0
XPO5	sp_P52918_MSN5_YEAST C - P	AN1T_00213_AN3012 C B P	sp_O14116_YKX1_SCHPO C B P			07127_BDEG_07108 C B P	sp_Q9HAV4-1_XPO5_HUMAN C - P	tr_B8A5N6_B8A5N6_DANRE 0 B 0	tr_Q9BP41_Q9BP41_DROME C B P		Nemve1_18728 0 B 0 Nemve1_144913 0 0 0	Monbr1_31509 0 B P	sp_Q54PQ8_XPO5_DICDI 0 B P		tr_Q0WP44_Q0WP44_ARATH C B P	Poptr1_1_241008 0 0 0 Poptr1_1_241012 0 0 0	tr_Q5ZDB2_Q5ZDB2_ORYSJ C B P	Phypa1_1_137344 C B P Phypa1_1_151199 C 0 P		tr_Q01BE3_Q01BE3_OSTTA 0 0 0								Phatr2_45776 0 0 P	Physo1_1_140752 C B P	Phyra1_1_81240 C B P		leima_LmjF36.2680 C 0 P	tbruc_Tb10.6k15.3070 C 0 P	tcruz_Tc00.1047053510105.180 C 0 0	Naegr1_77664 C B P	trich_89416.m00098 0 0 P
XPOT	sp_P33418_XPOT_YEAST C - P	AN1T_06026_AN8787 C B P	sp_O94258_XPOT_SCHPO C B P	sp_Q5KGP6_XPOT_CRYNE 0 B P	RO3G_08438.1 C B P	02290_BDEG_02285 0 B P	sp_O43592_XPOT_HUMAN C - P	sp_Q5SPJ8_XPOT_DANRE C B P	tr_Q8MSU4_Q8MSU4_DROME 0 0 0	tr_Q9GYQ7_Q9GYQ7_CAEEL C B P	Nemve1_241098 C B P	Monbr1_32258 0 B P	sp_Q54RI9_XPOT_DICDI C B P	ent_h_110.m00131 0 B 0	tr_Q7PC79_Q7PC79_ARATH C B P	Poptr1_1_745795 C 0 P Poptr1_1_799599 C B P	tr_Q8H3A7_Q8H3A7_ORYSJ C B P	Phypa1_1_134096 C B P	Chlre4_284590 C B P	tr_Q00ZE3_Q00ZE3_OSTTA C B P	CMER_CMN254C 0 B 0	tr_Q8IEF5_Q8IEF5_PLAF7 0 B P		toxo_TGME49_014830 0 0 P	tr_Q5CYM5_Q5CYM5_CRYPV 0 B P		Thaps3_22826 C B P	Phatr2_48534 C B P	Physo1_1_156345 C 0 0	Phyra1_1_97087 C 0 P	Emihu1_103393 0 B P Emihu1_458979 0 0 0 Emihu1_458978 0 0 0 Emihu1_244073 0 0 0	leima_LmjF02.0110 C B P	tbruc_Tb927.2.2240 C B P	tcruz_Tc00.1047053509395.30 C B P	Naegr1_69278 C B P	trich_92210.m00106 0 0 P trich_89692.m00552 0 0 0 trich_83996.m00264 0 0 0
XPO1	sp_P30822_XPO1_YEAST C - P	AN1T_10487_AN1401 C B P	sp_P14068_XPO1_SCHPO C B P	tr_Q5KE57_Q5KE57_CRYNE C B P	RO3G_03697.1 C B P RO3G_16255.1 C 0 P RO3G_14173.1 C 0 P	07662_BDEG_07642 C B P	sp_O14980_XPO1_HUMAN C - P		sp_Q9TVM2_XPO1_DROME C B P	tr_Q23089_Q23089_CAEEL C B P	Nemve1_152620 C 0 0 Nemve1_182854 C B P	Monbr1_19782 C B P	sp_Q54EV7_XPO1_DICDI C B P	ent_h_315.m00038 0 0 P ent_h_54.m00195 0 B P	tr_Q9SMV6_Q9SMV6_ARATH C 0 P tr_Q94IV0_Q94IV0_ARATH C B P	Poptr1_1_774005 C B P	tr_Q84M87_Q84M87_ORYSJ C B P	Phypa1_1_147255 C 0 P Phypa1_1_163030 C B P	Chlre4_138199 C B P	tr_Q01DZ0_Q01DZ0_OSTTA C B P	CMER_CMS276C C B P	tr_O77312_O77312_PLAF7 C B P	TPA1_526.m04728 C B P	toxo_TGME49_049530 C B P	tr_Q5CUF3_Q5CUF3_CRYPV C B P	tetra11854 C B P tetra11274 0 0 P	Thaps3_268616 C B P	Phatr2_24186 C B P	Physo1_1_109057 C B P	Phyra1_1_72043 C B P	Emihu1_464769 C B P Emihu1_419721 C 0 0	leima_LmjF32.1100 C B P	tbruc_Tb11.01.5940 C B P	tcruz_Tc00.1047053511725.150 C B P	Naegr1_38348 C B P	trich_92477.m00194 0 0 P trich_88200.m00241 C 0 P trich_93446.m00226 C B P trich_95940.m00193 C 0 P trich_90149.m00227 C 0 P trich_93865.m00248 C 0 P trich_96145.m00230 C 0 P trich_93331.m00052 C 0 P trich_88599.m00134 C 0 P trich_86498.m00519 C 0 P trich_84302.m00285 C 0 P trich_82089.m00109 0 0 P trich_82671.m00002 0 0 0 trich_81368.m00075 0 0 P trich_85889.m00458 0 0 P
XPO4					RO3G_12299.1 0 B P	04174_BDEG_04162 0 B P	sp_Q9C0E2_XPO4_HUMAN C - P	sp_Q802D3_XPO4_DANRE C 0 P		tr_Q95XI7_Q95XI7_CAEEL 0 B P	Nemve1_40746 0 0 0 Nemve1_133590 0 0 P Nemve1_195832 0 B P	Monbr1_33416 0 0 P	sp_Q54UP5_XPO4_DICDI 0 B P		tr_Q9M838_Q9M838_ARATH C B P	Poptr1_1_248156 C B P	tr_Q337K5_Q337K5_ORYSJ C B P	Phypa1_1_148515 C B P Phypa1_1_172064 C 0 P	Chlre4_338196 C B P	tr_Q00UW3_Q00UW3_OSTTA C B P							Thaps3_21869 0 B P		Physo1_1_143710 C B P	Phyra1_1_77078 C B P		leima_LmjF36.0090 0 0 0	tbruc_Tb10.70.2750 C 0 0	tcruz_Tc00.1047053509757.10 0 0 P	Naegr1_45065 0 B P
XPO7					RO3G_10441.1 C B P RO3G_15360.1 C 0 P		sp_Q9UIA9_XPO7_HUMAN C - P sp_Q9H2T7_RBP17_HUMAN C - P	tr_B1H1M7_B1H1M7_DANRE C B P	sp_Q9GQN0_RBP16_DROME C B P	tr_Q18476_Q18476_CAEEL C B P	Nemve1_30364 C B P	Monbr1_27806 C B P	sp_Q54DN3_XPO7_DICDI C B P	ent_h_47.m00168 C 0 P ent_h_43.m00188 0 0 P	tr_Q9LHS4_Q9LHS4_ARATH C B P	Poptr1_1_758222 C 0 P	tr_Q0DQB1_Q0DQB1_ORYSJ C B P	Phypa1_1_154305 C 0 P	Chlre4_109222 0 B 0 Chlre4_195180 0 0 P			tr_C0H530_C0H530_PLAF7 C 0 P	TPA1_529.m04313 C B P	toxo_TGME49_022380 C 0 P	tr_Q5CYN3_Q5CYN3_CRYPV C B P	tetra26005 0 B P tetra8997 0 0 0 tetra9297 0 0 P	Thaps3_34505 C B P	Phatr2_18067 C B P	Physo1_1_141370 C B P	Phyra1_1_74843 C B P	Emihu1_448933 C B P	leima_LmjF26.1900 C 0 P leima_LmjF10.1200 0 B P	tbruc_Tb927.8.4660 C 0 P tbruc_Tb09.160.1250 C 0 P	tcruz_Tc00.1047053509573.50 C B P tcruz_Tc00.1047053507615.73 C 0 P	Naegr1_34624 C B P	trich_97121.m00216 0 0 P trich_90434.m00207 0 0 0 trich_82360.m00279 0 B P trich_84088.m00284 0 0 0 trich_93835.m00276 0 0 0 trich_97181.m00079 0 0 0
PLANTKAP															tr_Q3EB50_Q3EB50_ARATH C 0 P		tr_Q2QZ88_Q2QZ88_ORYSJ C 0 P	Phypa1_1_91749 C 0 P Phypa1_1_98456 C 0 P
ORPHAN													tr_Q54S92_Q54S92_DICDI 0 0 0										TPA1_530.m02773 0 0 0	toxo_TGME49_088460 0 0 0					Physo1_1_127563 0 0 0	Phyra1_1_73980 0 0 0						trich_88007.m00104 0 0 0
Table - data used for construction of Figure 4.
ID - C (if the ID clustered in neighbour-joining tree) - B (if the ID was a reciprocal BLAST best hit for a known karyopherin) - P (if it was possible to assign the ID to a subfamily phylogenetically)
While sequences below 500 amino acids were excluded from the phylogenetic verification step, no sequences were excluded from being candidates without phylogenetic verification.
Thus, some of the candidates in Figure 4 that could not be verified are below 500 amino acids in length and some apparent expansions of KAP-β candidates contain these short sequences.
These fragments may be the consequence of genome annotation issues rather than a true reflection of KAP-β representation in these species.
The two XPO5 candidates in N. vectensis are small and overlapping.
Four of the five TNPO3 candidates in P. trichocarpa and all E. huxleyi XPOT candidates are also small (less than 600aa).
622 of these sequences feature in the NJ tree of Figure 2 and Additional File 1
The following 8 sequences (listed below) were excluded from the NJ analysis
		length	subfamily assignment
Monbr1_35808		1104	IMB3
Phypa1_1_168412		1009	TNPO3
Tb927.4.4710		1029	IMB2
Tb10.6k15.3020		941	IMB2
LmjF36.2720		938	IMB2
Tc00.1047053510105.220		941	IMB2
trich_82490.m00300		890	IMB1
tetra5825 (first 900 amino acids)		1884	IPO8
