# Supplementary material for: Evolution of the Karyopherin-β Family of Nucleocytoplasmic Transport Factors; Ancient Origins and Continued Specialization
Source: PLoS One. 2011 Apr 27;6(4):e19308. doi: 10.1371/journal.pone.0019308 (PMC3083441; doi:10.1371/journal.pone.0019308)
Supplement: File S1 — Treefile used to generate Figure 2 - ClustalW neighbour-joining tree of 622 known & candidate karyopherin-betas. Suggested tree viewing software: http://www.phylosoft.org/archaeopteryx/. Each taxon is annotated as follows: gene_name or UniProt ID; *length; *pfam domain predictions (e-value <0.1); *BLAST results (_q indicates that the sequence was used as a query in the first BLAST round, _b1, _b2, _b3 indicate that the sequence was picked up in best reciprocal BLAST hit round 1, 2 or 3, _b0 indicates that the sequence was picked up in the first round of BLASTs with an evalue <10e-10); * hmmpf (if IBN_N or Xpo1 was detected in the sequence by hmmpfam with no e-value threshold); * PB (if the sequence was detected in either of the PSI-BLAST IBN_N or Xpo1 domain scans; ch 00.00 charge calculated by pepstats; FUGUE 00.00 (If the sequence matched a karyopherin-beta family member according to fugueseq and ZSCORE of top match). Note - FUGUE results for selected sequences only; *subfamily assignment. Subfamily assignments:__NAME_1, for candidate NAME subfamily candidates clustered with other candidate NAME subfamily candidates; __NAME_0 for candidate NAME subfamily candidates not clustered with other candidate NAME subfamily candidates; __ORPHAN for karyopherin-beta candidates with no subfamily assignment. (TXT) [file pone.0019308.s004.txt]

(
(
(
(
(
(
(
(
(
Phyra1_1_97087*2303	**ABC_tran.1494-1667*ABC_tran.2090-2273*ABC_mem.1118-1390*ABC_mem.1752-2023*Xpo1.93-246*SMC_N.1483-1670*MMR_HSR1.1495-1572*XPOT_b0* hmmpf PB ch -22.5 __XPOT_1:0.05187,
Physo1_1_156345*1737	**ABC_membrane.897-1169*ABC_membrane.1457-1732*ABC_tran.1200-1373*Xpo1.96-232*MMR_HSR1.1201-1278*XPOT_b0* hmmpf PB ch -8.0 __XPOT_1:0.05176)
1000:0.39787,
CAEEL_tr_Q9GYQ7_Q9GYQ7_CAEEL*950	**Xpo1.98-247*XPOT_b1XPOT_b1* hmmpf PB ch -13.0 __XPOT_1:0.44477)
195:0.00386,
(
(
(
(
(
(
(
(
(
(
Poptr1_1_745795*941	**Xpo1.110-263*Terpene_synth.358-513*XPOT_b0XPOT_b0* hmmpf PB ch -6.5 __XPOT_1:0.06516,
Poptr1_1_799599*995	**Xpo1.110-263*HEAT.835-872*XPOT_b1XPOT_b1* hmmpf PB ch -7.5 __XPOT_1:0.06662)
1000:0.08359,
ARATH_tr_Q7PC79_Q7PC79_ARATH*988	**Xpo1.106-259*XPOT_b1* hmmpf PB ch -13.0 __XPOT_1:0.14981)
1000:0.09417,
ORYSJ_tr_Q8H3A7_Q8H3A7_ORYSJ*980	**Xpo1.103-256*XPOT_b1XPOT_b1* hmmpf PB ch -9.5 __XPOT_1:0.24309)
961:0.02459,
Phypa1_1_134096*1002	**Xpo1.111-264*XPOT_b1XPOT_b1* hmmpf PB ch -16.5 __XPOT_1:0.26553)
1000:0.06579,
Chlre4_284590*1201	**Xpo1.103-254*IBN_N.27-93*XPOT_b1XPOT_b1* hmmpf PB PB ch -3.0 __XPOT_1:0.33257)
998:0.04504,
(
(
AN1T_06026_AN8787*1031	**Xpo1.102-269*HEAT.350-386*XPOT_b1XPOT_b1* hmmpf PB ch -30.0 __XPOT_1:0.33368,
(
RO3G_08438.1*975	**Xpo1.101-255*IBN_N.24-89*XPOT_b1XPOT_b1* hmmpf PB PB ch -33.0 __XPOT_1:0.32669,
SCHPO_sp_O94258_XPOT_SCHPO*978	**Xpo1.101-253*XPOT_b1XPOT_b1* hmmpf PB ch -34.0 __XPOT_1:0.33060)
548:0.00572)
1000:0.03656,
(
(
DANRE_sp_Q5SPJ8_XPOT_DANRE*961	**Xpo1.98-247*XPOT_b1XPOT_b1* hmmpf PB PB ch -20.0 __XPOT_1:0.10759,
HUMAN_sp_O43592_XPOT_HUMAN*962	**Xpo1.98-247*IBN_N.21-89*XPOT_q* hmmpf PB PB ch -19.5 FUGUE 18.85 __XPOT_1:0.10677)
1000:0.13394,
Nemve1_241098*1005	**Xpo1.144-293*XPOT_b1XPOT_b1* hmmpf PB ch -14.0 __XPOT_1:0.24242)
1000:0.12693)
808:0.01007)
871:0.01940,
(
Phatr2_48534*1027	**Xpo1.125-287*XPOT_b1* hmmpf PB ch -11.5 __XPOT_1:0.32471,
Thaps3_22826*1204	**Xpo1.195-422*XPOT_b1* hmmpf PB ch -21.0 __XPOT_1:0.32450)
1000:0.07901)
840:0.01985,
(
(
tcruz_Tc00.1047053509395.30*1148	**Xpo1.112-270*XPOT_b1XPOT_b1* hmmpf PB ch -6.5 __XPOT_1:0.22393,
tbruc_Tb927.2.2240*1219	**Xpo1.149-308*XPOT_b1XPOT_b1* hmmpf PB ch -14.0 __XPOT_1:0.22419)
1000:0.06430,
leima_LmjF02.0110*1166	**Xpo1.107-268*XPOT_b1XPOT_b1* hmmpf PB ch -11.0 __XPOT_1:0.28633)
1000:0.13564)
691:0.01477,
(
OSTTA_tr_Q00ZE3_Q00ZE3_OSTTA*2489	**Xpo1.108-267*Prenyltrans.5 of them*XPOT_b1* hmmpf PB ch -32.0 __XPOT_1:0.42747,
Naegr1_69278*1781	**Xpo1.102-250*Sec6.1168-1685*HEAT.322-358*XPOT_b1XPOT_b1* hmmpf PB ch -50.0 __XPOT_1:0.42373)
526:0.00844)
316:0.00429,
DICDI_sp_Q54RI9_XPOT_DICDI*1088	**Xpo1.98-245*XPOT_b1XPOT_b1* hmmpf PB ch -4.0 __XPOT_1:0.43951)
201:0.00764)
113:0.00248,
YEAST_sp_P33418_XPOT_YEAST*1100	**Xpo1.102-274*XPOT_q* hmmpf PB ch -23.5 __XPOT_1:0.44864)
63:0.00778,
(
(
(
(
(
DANRE_sp_Q8QHJ8_XPO6_DANRE*1128	**Xpo1.103-241*IBN_N.31-97*XPO6_b1* hmmpf PB PB ch 4.0 __XPO6_1:0.12670,
HUMAN_sp_Q96QU8_XPO6_HUMAN*1125	**Xpo1.103-253*IBN_N.31-97*XPO6_q* hmmpf PB PB ch -3.5 FUGUE 14.28 __XPO6_1:0.12714)
1000:0.10876,
Nemve1_205085*1111	**Xpo1.103-299*IBN_N.31-97*XPO6_b1* hmmpf PB PB ch 2.0 __XPO6_1:0.23589)
1000:0.15834,
(
Phyra1_1_78084*1150	**IBN_N.32-98*Xpo1.108-281*XPO6_b1* hmmpf PB PB ch -20.5 __XPO6_1:0.05687,
Physo1_1_130947*1154	**IBN_N.37-103*Xpo1.114-286*XPO6_b1* hmmpf PB PB ch -21.5 __XPO6_1:0.05744)
1000:0.33883)
1000:0.03409,
DICDI_sp_Q54CB2_XPO6_DICDI*1047	**Xpo1.113-288*XPO6_b1* hmmpf PB ch -9.0 __XPO6_1:0.43142)
957:0.02005,
(
trich_92477.m00194*948	**Xpo1.114-250*XPO1_b0* hmmpf PB ch -49.5 __XPO1_0:0.44499,
DROME_tr_O46055_O46055_DROME*1060	**IBN_N.42-111*Xpo1.120-292*DUF2063.542-640*XPO6_b1* hmmpf PB PB ch -3.5 __XPO6_0:0.44293)
285:0.00673)
135:0.00553)
:0.00197,
(
(
(
(
(
tcruz_Tc00.1047053509573.50*1066	**XPO7_b1* ch 8.5 FUGUE 5.10 __XPO7_1:0.26009,
tbruc_Tb927.8.4660*1054	**XPO7_b0XPO7_b0* hmmpf ch -6.5 __XPO7_1:0.26173)
1000:0.15898,
(
(
(
(
(
(
(
(
(
(
Poptr1_1_758222*1050	**IBN_N.26-90*XPO4_b0XPO7_b0XPO7_b0* hmmpf PB ch -4.5 __XPO7_1:0.08238,
ARATH_tr_Q9LHS4_Q9LHS4_ARATH*1059	**IBN_N.26-90*XPO7_b1XPO7_b1* hmmpf PB ch 2.0 __XPO7_1:0.08349)
1000:0.05088,
ORYSJ_tr_Q0DQB1_Q0DQB1_ORYSJ*1082	**IBN_N.26-90*XPO7_b1XPO7_b1* hmmpf PB ch -4.5 __XPO7_1:0.13317)
981:0.02496,
Phypa1_1_154305*1055	**IBN_N.26-90*XPO4_b0XPO7_b0XPO7_b0* hmmpf PB ch -7.0 __XPO7_1:0.15504)
1000:0.09626,
Emihu1_448933*930	**IBN_N.26-92*XPO7_b1* hmmpf PB ch -3.0 __XPO7_1:0.25296)
996:0.02633,
(
(
Phatr2_18067*1092	**IBN_N.34-100*XPO7_b1XPO7_b1* hmmpf PB ch 6.0 __XPO7_1:0.13417,
Thaps3_34505*1067	**IBN_N.35-101*XPO7_b1XPO7_b1* hmmpf PB ch -2.5 __XPO7_1:0.13495)
1000:0.10734,
(
Phyra1_1_74843*1116	**IBN_N.28-94*XPO7_b1XPO7_b1* hmmpf PB ch -7.0 __XPO7_1:0.01633,
Physo1_1_141370*1116	**IBN_N.28-94*XPO7_b1XPO7_b1* hmmpf PB ch -6.0 __XPO7_1:0.01595)
1000:0.22635)
1000:0.03906)
999:0.02788,
Naegr1_34624*1066	**IBN_N.28-93*XPO7_b1XPO7_b1* hmmpf PB ch 0.5 __XPO7_1:0.30863)
949:0.02201,
(
(
(
(
(
(
HUMAN_sp_Q9UIA9_XPO7_HUMAN*1087	**IBN_N.30-96*XPO7_q* hmmpf PB PB ch -3.5 FUGUE 10.07 __XPO7_1:0.01684,
DANRE_tr_B1H1M7_B1H1M7_DANRE*1087	**IBN_N.30-96*XPO7_b1XPO1_b1XPO7_b1* hmmpf PB PB ch -3.0 __XPO7_1:0.01628)
1000:0.12672,
Nemve1_30364*1068	**IBN_N.23-88*XPO7_b1XPO7_b1* hmmpf PB PB ch 6.5 __XPO7_1:0.14592)
986:0.03562,
HUMAN_sp_Q9H2T7_RBP17_HUMAN*1088	**IBN_N.30-95*XPO7_q* hmmpf PB PB ch -1.5 __XPO7_1:0.18051)
1000:0.03870,
DROME_sp_Q9GQN0_RBP16_DROME*1098	**IBN_N.25-87*XPO7_b1XPO7_b1* hmmpf PB ch -7.0 __XPO7_1:0.21857)
1000:0.07911,
CAEEL_tr_Q18476_Q18476_CAEEL*1096	**IBN_N.26-91*XPO7_b1XPO7_b1* hmmpf PB ch -17.0 __XPO7_1:0.30134)
866:0.02219,
Monbr1_27806*2641	**DUF1781.1424-1554*IBN_N.1585-1651*TolA.1099-1444*XPO7_b1XPO7_b1* hmmpf PB ch 44.5 __XPO7_1:0.32539)
895:0.00993)
704:0.00979,
DICDI_sp_Q54DN3_XPO7_DICDI*1007	**XPO7_b1* ch 4.5 FUGUE 7.50 __XPO7_1:0.34741)
980:0.01670,
(
RO3G_10441.1*912	**XPO7_b1* hmmpf PB ch -26.5 __XPO7_1:0.24936,
RO3G_15360.1*757	**XPO7_b0XPO7_b0* hmmpf ch -15.5 __XPO7_1:0.24645)
1000:0.11250)
518:0.00787,
(
(
(
toxo_TGME49_022380*1147	**IBN_N.30-96*XPO7_b0XPO7_b0* hmmpf PB ch -2.5 __XPO7_1:0.24103,
CRYPV_tr_Q5CYN3_Q5CYN3_CRYPV*1132	**IBN_N.12-78*XPO7_b1* hmmpf PB ch 4.0 __XPO7_1:0.24183)
1000:0.04779,
PLAF7_tr_C0H530_C0H530_PLAF7*1198	**IBN_N.27-93*XPO7_b0XPO7_b0* hmmpf ch -2.5 __XPO7_1:0.29232)
667:0.00621,
TPA1_529.m04313*1123	**IBN_N.25-91*XPO7_b1* hmmpf PB ch 2.5 __XPO7_1:0.29624)
1000:0.07250)
1000:0.04550)
809:0.00621,
(
(
tcruz_Tc00.1047053507615.73*1089	**XPO7_b0* ch -5.0 FUGUE 7.94 __XPO7_1:0.23561,
tbruc_Tb09.160.1250*1088	**XPO7_b0* ch -6.5 FUGUE 6.79 __XPO7_1:0.23541)
1000:0.04608,
leima_LmjF26.1900*1222	**XPO7_b0XPO7_b0* ch -5.5 FUGUE 5.47 __XPO7_1:0.28180)
1000:0.14422)
898:0.01507,
ent_h_47.m00168*1042	**XPO7_b0XPO7_b0* hmmpf ch -3.0 __XPO7_1:0.43927)
593:0.01937,
(
(
BDET_08137_BDEG_08114*623	**Xpo1.125-312*IBN_N.49-117*XPO6_b1* hmmpf PB PB ch -11.5 __XPO6_0:0.44543,
ent_h_43.m00188*1044	**XPO7_b0XPO7_b0* ch 5.5 FUGUE 6.77 __XPO7_0:0.44310)
231:0.01141,
tetra19208*991	**IBN_N.24-93*TNPO3_b2TNPO3_b2* hmmpf PB ch -20.0 __TNPO3_0:0.45173)
5:0.00305)
:0.00166)
:0.00059,
(
(
(
(
(
(
(
trich_88200.m00241*1026	**CRM1_C.672-989*Xpo1.112-257*IBN_N.39-105*tr_Q54QV1_Q54QV1_DICDI_b3* hmmpf PB PB ch -56.0 __XPO1_1:0.42498,
(
(
(
(
(
(
Emihu1_464769*959	**Xpo1.127-272*CRM1_C.667-915*IBN_N.35-116*XPO1_b1XPO1_b1* hmmpf PB PB ch -17.5 __XPO1_1:0.17197,
Emihu1_419721*320	**CRM1_C.25-320*XPO1_b0XPO1_b0* ch 2.5 FUGUE 36.49 __XPO1_1:0.18233)
959:0.10937,
CMER_CMS276C*1113	**CRM1_C.735-1072*Xpo1.130-280*IBN_N.52-119*XPO1_b1XPO1_b1* hmmpf PB PB ch -33.5 __XPO1_1:0.28199)
327:0.01399,
(
(
(
(
(
(
(
(
(
Phypa1_1_147255*1078	**CRM1_C.709-1036*Xpo1.113-257*IBN_N.36-102*XPO1_b0XPO1_b0* hmmpf PB PB ch -24.5 __XPO1_1:0.03123,
Phypa1_1_163030*1069	**CRM1_C.704-1027*Xpo1.113-257*IBN_N.36-102*XPO1_b1XPO1_b1* hmmpf PB PB ch -22.5 __XPO1_1:0.03150)
1000:0.07400,
(
(
(
Poptr1_1_774005*1077	**CRM1_C.713-1035*Xpo1.114-258*IBN_N.37-103*XPO1_b1* hmmpf PB PB ch -18.0 __XPO1_1:0.05853,
ARATH_tr_Q9SMV6_Q9SMV6_ARATH*1075	**CRM1_C.712-1034*Xpo1.114-258*IBN_N.37-103*XPO1_b0XPO1_b0* hmmpf PB PB ch -17.0 __XPO1_1:0.05868)
980:0.01665,
ARATH_tr_Q94IV0_Q94IV0_ARATH*1076	**CRM1_C.713-1035*Xpo1.114-258*IBN_N.37-103*XPO1_b1XPO1_b1* hmmpf PB PB ch -12.5 __XPO1_1:0.07490)
646:0.01157,
ORYSJ_tr_Q84M87_Q84M87_ORYSJ*1070	**CRM1_C.709-1029*Xpo1.113-257*IBN_N.36-102*XPO1_b1XPO1_b1* hmmpf PB PB ch -15.5 __XPO1_1:0.08628)
1000:0.02135)
1000:0.08150,
OSTTA_tr_Q01DZ0_Q01DZ0_OSTTA*1072	**CRM1_C.712-1035*Xpo1.121-265*IBN_N.44-110*XPO1_b1XPO1_b1* hmmpf PB PB ch -21.5 __XPO1_1:0.19145)
807:0.00837,
Chlre4_138199*1076	**CRM1_C.706-1028*Xpo1.114-258*IBN_N.37-103*XPO1_b1XPO1_b1* hmmpf PB PB ch -9.0 __XPO1_1:0.19752)
1000:0.05424,
(
(
Phatr2_24186*1089	**CRM1_C.720-1046*Xpo1.118-263*IBN_N.40-106*XPO1_b1XPO1_b1* hmmpf PB PB ch -16.5 __XPO1_1:0.12701,
Thaps3_268616*1085	**CRM1_C.715-1041*Xpo1.119-264*IBN_N.42-108*XPO1_b1XPO1_b1* hmmpf PB PB ch -20.0 __XPO1_1:0.12646)
1000:0.08951,
(
Phyra1_1_72043*1077	**CRM1_C.701-1031*Xpo1.115-260*IBN_N.38-104*XPO1_b1XPO1_b1* hmmpf PB PB ch -15.5 __XPO1_1:0.01238,
Physo1_1_109057*1077	**CRM1_C.701-1031*Xpo1.115-260*IBN_N.38-104*XPO1_b1XPO1_b1* hmmpf PB PB ch -14.5 __XPO1_1:0.01271)
1000:0.20483)
996:0.03536)
710:0.01341,
DICDI_sp_Q54EV7_XPO1_DICDI*1057	**CRM1_C.700-1016*Xpo1.113-266*IBN_N.36-102*XPO1_b1XPO1_b1* hmmpf PB PB ch -3.0 __XPO1_1:0.26650)
214:0.00131,
Naegr1_38348*1065	**CRM1_C.697-1017*Xpo1.113-258*IBN_N.36-102*XPO1_b1XPO1_b1* hmmpf PB PB ch -5.0 __XPO1_1:0.26790)
439:0.01080,
(
(
(
(
(
(
SCHPO_sp_P14068_XPO1_SCHPO*1078	**CRM1_C.710-1033*Xpo1.111-256*IBN_N.34-100*XPO1_b1XPO1_b1* hmmpf PB PB ch -25.5 __XPO1_1:0.18086,
CRYNE_tr_Q5KE57_Q5KE57_CRYNE*1130	**CRM1_C.763-1087*Xpo1.161-306*IBN_N.84-150*XPO1_b1XPO1_b1* hmmpf PB PB ch -29.0 __XPO1_1:0.18066)
816:0.01117,
BDET_07662_BDEG_07642*1080	**CRM1_C.710-1034*Xpo1.111-256*IBN_N.34-100*XPO1_b1XPO1_b1* hmmpf PB PB ch -19.5 __XPO1_1:0.19239)
729:0.01013,
(
(
RO3G_03697.1*1055	**CRM1_C.685-1009*Xpo1.112-257*IBN_N.35-101*XPO1_b1XPO1_b1* hmmpf PB PB ch -27.5 __XPO1_1:0.04114,
RO3G_16255.1*1020	**CRM1_C.650-974*Xpo1.112-222*IBN_N.35-101*XPO1_b0XPO1_b0* hmmpf PB PB ch -25.0 __XPO1_1:0.04219)
1000:0.10781,
RO3G_14173.1*656	**CRM1_C.286-610*XPO1_b0XPO1_b0* hmmpf ch -11.0 __XPO1_1:0.15312)
999:0.05597)
527:0.00931,
AN1T_10487_AN1401*1072	**CRM1_C.706-1029*Xpo1.103-248*IBN_N.26-92*XPO1_b1XPO1_b1* hmmpf PB PB ch -18.5 __XPO1_1:0.21228)
996:0.02058,
YEAST_sp_P30822_XPO1_YEAST*1084	**CRM1_C.720-1044*Xpo1.111-256*IBN_N.34-100*XPO1_q* hmmpf PB PB ch -19.0 __XPO1_1:0.23446)
966:0.03861,
(
(
(
Nemve1_152620*417	**CRM1_C.64-372*XPO1_b0XPO1_b0* ch -7.5 FUGUE 38.67 __XPO1_1:0.03850,
Nemve1_182854*1077	**CRM1_C.712-1032*Xpo1.127-272*XPO1_b1XPO1_b1* hmmpf PB PB ch -8.0 __XPO1_1:0.03842)
780:0.13304,
(
HUMAN_sp_O14980_XPO1_HUMAN*1071	**CRM1_C.709-1027*Xpo1.123-268*IBN_N.46-112*XPO1_q* hmmpf PB PB ch -10.0 FUGUE 88.84 __XPO1_1:0.14346,
DROME_sp_Q9TVM2_XPO1_DROME*1063	**CRM1_C.701-1018*Xpo1.120-265*IBN_N.43-109*XPO1_b1XPO1_b1* hmmpf PB PB ch -12.5 __XPO1_1:0.14400)
380:0.02584)
780:0.08394,
CAEEL_tr_Q23089_Q23089_CAEEL*1080	**CRM1_C.719-1040*Xpo1.122-267*IBN_N.45-111*XPO1_b1XPO1_b1* hmmpf PB PB ch -29.0 __XPO1_1:0.25033)
678:0.02253)
225:0.00541)
140:0.00492,
Monbr1_19782*1058	**CRM1_C.698-1015*Xpo1.113-258*IBN_N.36-102*XPO1_b1XPO1_b1* hmmpf PB PB ch -23.0 __XPO1_1:0.28617)
321:0.01411)
746:0.04345,
tetra11854*1139	**CRM1_C.794-1116*Xpo1.147-297*IBN_N.43-136*XPO1_b1XPO1_b1* hmmpf PB ch -11.0 __XPO1_1:0.34589)
656:0.01171,
(
(
(
toxo_TGME49_049530*1125	**CRM1_C.756-1078*Xpo1.120-271*IBN_N.43-109*XPO1_b1* hmmpf PB PB ch -13.5 __XPO1_1:0.29012,
TPA1_526.m04728*1067	**Xpo1.122-281*IBN_N.45-111*CRM1_C.903-1066*XPO1_b1XPO1_b1* hmmpf PB PB ch -7.5 __XPO1_1:0.29369)
599:0.02455,
CRYPV_tr_Q5CUF3_Q5CUF3_CRYPV*1266	**Xpo1.116-287*CRM1_C.833-1208*IBN_N.39-105*XPO1_b1XPO1_b1* hmmpf PB PB ch -21.0 __XPO1_1:0.31611)
479:0.00986,
PLAF7_tr_O77312_O77312_PLAF7*1254	**Xpo1.122-281*CRM1_C.848-1202*IBN_N.45-111*XPO1_b1XPO1_b1* hmmpf PB PB ch -11.5 __XPO1_1:0.32504)
996:0.03113)
591:0.01246,
(
(
tbruc_Tb11.01.5940*1033	**Xpo1.111-255*CRM1_C.687-995*IBN_N.34-100*XPO1_b1XPO1_b1* hmmpf PB PB ch -18.0 __XPO1_1:0.15481,
tcruz_Tc00.1047053511725.150*1034	**Xpo1.111-255*CRM1_C.687-996*IBN_N.34-100*XPO1_b1XPO1_b1* hmmpf PB PB ch -24.5 __XPO1_1:0.15557)
1000:0.06781,
leima_LmjF32.1100*1037	**Xpo1.111-256*CRM1_C.694-999*IBN_N.34-100*Rcd1.751-997*XPO1_b1XPO1_b1* hmmpf PB PB ch -23.0 __XPO1_1:0.22339)
1000:0.14512)
746:0.05367)
355:0.00913,
(
(
trich_93446.m00226*1003	**CRM1_C.673-974*Xpo1.110-255*XPO1_b1XPO1_b1* hmmpf PB ch -41.5 __XPO1_1:0.42610,
trich_95940.m00193*1023	**CRM1_C.701-983*IBN_N.31-97*Xpo1.104-249*XPO1_b0XPO1_b0* hmmpf PB PB ch -55.0 __XPO1_1:0.42939)
279:0.00556,
(
trich_90149.m00227*1033	**Xpo1.102-243*CRM1_C.742-985*IBN_N.28-91*XPO1_b0XPO1_b0* hmmpf PB PB ch -43.0 __XPO1_1:0.42756,
trich_93865.m00248*1016	**CRM1_C.669-960*Xpo1.109-250*HEAT.475-512*XPO1_b0XPO1_b0* hmmpf PB ch -51.0 __XPO1_1:0.42597)
449:0.00530)
154:0.00192)
533:0.00894,
trich_96145.m00230*1014	**IBN_N.32-98*Xpo1.106-246*XPO1_b0* hmmpf PB ch -45.0 __XPO1_1:0.44434)
233:0.00015,
(
trich_93331.m00052*942	**Xpo1.106-247*CRM1_C.619-911*IBN_N.33-99*XPO1_b0XPO1_b0* hmmpf PB PB ch -64.0 __XPO1_1:0.42188,
trich_88599.m00134*1002	**Xpo1.106-251*CRM1_C.688-960*IBN_N.33-99*XPO1_b0XPO1_b0* hmmpf PB PB ch -54.5 __XPO1_1:0.42478)
899:0.01705)
321:0.00982,
(
trich_86498.m00519*870	**XPO1_b0* hmmpf PB ch -53.5 __XPO1_1:0.44730,
trich_84302.m00285*1030	**CRM1_C.709-965*IBN_N.33-99*Xpo1.105-266*XPO1_b0* hmmpf PB ch -58.5 __XPO1_1:0.44904)
93:0.00428)
6:0.00343,
(
(
trich_82089.m00109*1001	**Xpo1.107-252*IBN_N.37-101*CRM1_C.683-948*XPO1_b0XPO1_b0* hmmpf PB PB ch -50.0 __XPO1_0:0.44101,
trich_97196.m00112*901	**Xpo1.96-226*IBN_N.29-94*IMB5_b2XPO2_b2IMB5_b2* hmmpf PB PB ch -30.0 __IMB5_0:0.44121)
207:0.00719,
trich_97121.m00216*1048	**Tb09.160.1250_b3* hmmpf ch -29.5 __XPO7_0:0.45227)
23:0.00743)
:0.00117,
(
(
Naegr1_77664*1178	**Xpo1.116-275*IBN_N.35-107*XPO5_b1XPO5_b1* hmmpf PB PB ch 4.0 __XPO5_1:0.45130,
(
(
BDET_07127_BDEG_07108*1110	**Xpo1.113-307*IBN_N.39-104*XPO5_b1XPO5_b1* hmmpf PB ch -9.5 __XPO5_1:0.44758,
YEAST_sp_P52918_MSN5_YEAST*1224	**XPO5_q* hmmpf PB ch -25.0 __XPO5_1:0.44725)
115:0.00257,
(
SCHPO_sp_O14116_YKX1_SCHPO*1234	**Xpo1.113-280*XPO5_b1XPO5_b1* hmmpf PB ch -27.5 __XPO5_1:0.44109,
AN1T_00213_AN3012*1250	**Xpo1.107-283*XPO5_b1* hmmpf PB ch -15.0 __XPO5_1:0.44343)
271:0.00665)
48:0.00303)
22:0.00637,
(
(
trich_88007.m00104*967	**IBN_N.28-94*Xpo1.98-238* hmmpf PB PB ch -45.0 __ORPHAN_0:0.44269,
trich_83791.m00050*977	**Xpo1.96-236*HEAT.510-545*TNPO3_b2IPO13_b2* hmmpf PB ch -54.0 __TNPO3_0:0.44072)
434:0.01222,
(
tetra11394*961	**IBN_N.28-93*Xpo1.98-236*TNPO3_b1* hmmpf ch -13.0 __TNPO3_0:0.43681,
tetra22133*1142	**IBN_N.38-104*Xpo1.114-261*tr_Q5CWV9_Q5CWV9_CRYPV_b3sp_Q54WT9_IP13B_DICDI_b3tr_Q94A39_Q94A39_ARATH_b3* hmmpf PB ch -14.5 __TNPO3_0:0.43832)
759:0.01747)
22:0.00230)
:0.00066)
:0.00073)
:0.00070,
(
(
(
(
BDET_03865_BDEG_03855*598	**HEAT.333-369*HEAT.559-595*IBN_N.201-267*IMB2_b1* hmmpf PB ch -26.5 __IMB2_0:0.45472,
toxo_TGME49_088460*1721	**Xpo1.177-358* hmmpf PB ch 0.0 __ORPHAN_0:0.44980)
76:0.00650,
trich_85380.m00133*1718	**IMB4_b2* hmmpf ch -28.5 __IMB4_0:0.45781)
3:0.00311,
(
trich_90434.m00207*1035	**XPO7_b2XPO7_b2* ch -26.0 FUGUE 7.54 __XPO7_0:0.44602,
trich_85699.m00105*976	**HEAT.406-442*IMB1_b2IMB1_b2* hmmpf ch -72.0 __IMB1_0:0.44547)
236:0.00995)
:0.00314,
(
(
(
trich_86337.m00020*927	**CAS_CSE1.507-917*Cse1.126-501*IBN_N.2-69*XPO2_b1* hmmpf PB ch -48.0 __XPO2_0:0.43984,
ent_h_247.m00079*889	**CAS_CSE1.496-881*Cse1.187-481*XPO2_b1* hmmpf ch -3.0 __XPO2_0:0.44045)
236:0.00622,
trich_81238.m00153*980	**IBN_N.25-93*IMB4_b2IMB4_b2* hmmpf PB ch -75.5 __IMB4_0:0.44433)
55:0.00299,
trich_88834.m00125*1012	**Phypa1_1_176214_b3* hmmpf ch -84.0 __IMB2_0:0.45008)
5:0.00683)
:0.00097)
:0.00013,
(
(
(
(
(
(
(
(
(
(
(
(
(
Emihu1_103393*535	**XPOT_b1* hmmpf ch -0.5 __XPOT_0:0.01921,
ORYSJ_tr_Q0DTA1_Q0DTA1_ORYSJ*222	**HEAT.34-70*IMB4_b1* ch 1.5 FUGUE 17.51 __IMB4_0:-0.01921)
222:0.03607,
Emihu1_458979*368	**XPOT_b0* ch -0.5 FUGUE 4.29 __XPOT_0:0.04978)
286:0.24281,
(
(
Chlre4_109222*306	**XPO7_b1* ch 6.0 FUGUE 3.67 __XPO7_0:-0.01904,
trich_95912.m00218*527	**HEAT.403-439*IMB2_b2IMB2_b2* hmmpf ch -20.0 __IMB2_0:0.01904)
631:0.22614,
DROME_tr_A1ZAR6_A1ZAR6_DROME*586	**Xpo1.100-246*IBN_N.25-93*TNPO3_b0* hmmpf PB PB ch -20.0 __TNPO3_0:0.23068)
269:0.05798)
259:0.05498,
OSTTA_tr_Q00SQ9_Q00SQ9_OSTTA*335	**HEAT.132-168*IMB3_b0IMB3_b0* ch -21.0 FUGUE 13.89 __IMB3_0:0.34396)
152:0.07785,
(
(
(
(
(
Nemve1_40746*346	**IBN_N.14-80*XPO4_b0* hmmpf ch -1.5 __XPO4_0:-0.00456,
OSTTA_tr_Q01BE3_Q01BE3_OSTTA*174	**XPO5_b2* hmmpf PB ch -1.5 __XPO5_0:0.00456)
203:0.22434,
BDET_03864_BDEG_03854*417	**HEAT.177-213*IMB2_b0IMB2_b0IMB2_b0* ch -8.0 FUGUE 27.93 __IMB2_0:0.21948)
87:0.00346,
(
(
(
Poptr1_1_241008*561	**XPO5_b2XPO5_b2* ch 1.0 __XPO5_0:0.00665,
Emihu1_365066*270	**IBN_N.31-106*KA120_b0* hmmpf PB ch 12.5 __KA120_0:-0.00665)
314:0.22175,
(
Emihu1_258105*119	**IBN_N.32-98*IMB2_b0IMB2_b0* hmmpf PB ch 0.0 __IMB2_0:-0.00196,
tcruz_Tc00.1047053511033.10*495	**IMB4_b2IMB4_b2* ch -41.0 FUGUE 9.47 __IMB4_0:0.00196)
150:0.21180)
50:0.01450,
(
(
(
(
Nemve1_143011*395	**IBN_N.34-101*IMB5_b0* hmmpf PB ch -16.0 __IMB5_0:-0.00175,
Poptr1_1_570025*555	**TNPO3_b1TNPO3_b1* ch -6.5 FUGUE 12.22 __TNPO3_0:0.00175)
183:0.13479,
(
Phyra1_1_73980*223	**IBN_N.25-99* hmmpf PB ch -2.0 __ORPHAN_0:-0.00130,
Poptr1_1_251851*379	**TNPO3_b0* ch -4.0 FUGUE 4.26 __TNPO3_0:0.00130)
220:0.13864)
71:0.05591,
(
ORYSJ_tr_Q0DSR7_Q0DSR7_ORYSJ*479	**HEAT.9-45*KA120_b0* hmmpf ch -22.0 __KA120_0:0.00023,
Physo1_1_127563*227	**IBN_N.25-97* hmmpf PB ch -8.5 __ORPHAN_0:-0.00023)
172:0.19218)
39:0.03398,
(
ORYSJ_tr_Q0JP92_Q0JP92_ORYSJ*542	**CAS_CSE1.90-533*Cse1.1-89*XPO2_b1* ch -3.5 FUGUE 25.70 __XPO2_0:0.00169,
Poptr1_1_570024*202	**Xpo1.1-94*TNPO3_b2TNPO3_b2* hmmpf PB ch -3.5 __TNPO3_0:-0.00169)
160:0.22474)
12:0.00448)
52:0.00581)
67:0.08938,
(
(
Poptr1_1_241012*444	**Xpo1.100-265*XPO5_b2XPO5_b2* hmmpf PB ch -6.5 __XPO5_0:-0.00383,
ORYSJ_tr_Q6K6G8_Q6K6G8_ORYSJ*675	**CAS_CSE1.205-594*IPO8_b1IPO8_b1* ch -53.5 FUGUE 12.72 __IPO8_0:0.00383)
308:0.23102,
DROME_tr_Q960E2_Q960E2_DROME*712	**HEAT.2-38*HEAT.44-81*HEAT.508-544*IMB3_b1IMB3_b1IMB3_b1* ch -45.5 FUGUE 9.24 __IMB3_0:0.22576)
21:0.08466)
82:0.05995,
(
(
(
(
(
Nemve1_133590*696	**XPO4_b0* ch -17.0 FUGUE 4.10 __XPO4_0:0.03213,
(
Nemve1_195832*684	**XPO4_b1* ch -18.5 FUGUE 5.20 __XPO4_0:0.03164,
Poptr1_1_666382*153	**IBN_N.26-93*TNPO3_b0* hmmpf PB ch 2.5 __TNPO3_0:-0.03164)
253:0.00115)
553:0.23621,
(
RO3G_06017.1*719	**Cse1.1-331*CAS_CSE1.332-710*HEAT.303-338*XPO2_b1XPO2_b1* ch -26.0 FUGUE 31.62 __XPO2_0:0.05590,
Emihu1_71897*105	**IBN_N.1-70*XPO2_b1XPO2_b1* hmmpf PB ch -1.5 __XPO2_0:-0.05590)
262:0.20455)
23:0.02480,
(
(
(
DANRE_tr_B8A5N6_B8A5N6_DANRE*206	**Xpo1.108-206*IBN_N.32-98*XPO5_b1XPO5_b1* hmmpf PB PB ch -3.5 __XPO5_0:-0.03916,
AN1T_03424_AN6734*761	**TNPO3_b1TNPO3_b1* PB ch -29.5 FUGUE 17.49 __TNPO3_0:0.03916)
349:0.19493,
(
(
Nemve1_18728*111	**XPO5_b1XPO5_b1* hmmpf PB PB ch 2.5 __XPO5_0:-0.03732,
RO3G_13261.1*474	**KA120_b1* ch -25.0 FUGUE 9.92 __KA120_0:0.03732)
136:0.11425,
(
Nemve1_144913*111	**Xpo1.9-109*XPO5_b0* hmmpf PB ch 0.0 __XPO5_0:-0.03587,
RO3G_13260.1*254	**IBN_N.26-98*KA120_b1* hmmpf PB PB ch -1.5 __KA120_0:0.03587)
78:0.11805)
31:0.07229)
32:0.02525,
Emihu1_458978*269	**Xpo1.140-268*XPOT_b0* hmmpf PB ch 0.5 __XPOT_0:0.24041)
10:0.03716)
8:0.04741,
Emihu1_244073*267	**XPOT_b0* ch -0.5 FUGUE 7.05 __XPOT_0:0.31671)
2:0.01917,
(
(
(
tcruz_Tc00.1047053509757.10*711	**XPO4_b2* hmmpf ch -33.0 __XPO4_0:0.03838,
DANRE_tr_Q3B7R1_Q3B7R1_DANRE*202	**IBN_N.21-101*IMB1_b1IMB1_b1* hmmpf PB ch -4.0 __IMB1_0:-0.03838)
312:0.22119,
Thaps3_261293*685	**IMB3_b0IMB3_b0* ch -37.0 FUGUE 4.98 __IMB3_0:0.23958)
109:0.05130,
(
(
Poptr1_1_556016*575	**HEAT.377-412*IMB3_b0IMB3_b0* ch -2.0 FUGUE 7.38 __IMB3_0:0.03754,
trich_82671.m00002*211	**Xpo1.69-210*XPO1_b0XPO1_b0* hmmpf PB PB ch -11.5 __XPO1_0:-0.03754)
340:0.19766,
DANRE_tr_Q5RIS6_Q5RIS6_DANRE*344	**HEAT.157-193*IMB4_b0* ch -10.5 FUGUE 14.14 __IMB4_0:0.21119)
122:0.07307)
50:0.05033)
32:0.04108)
17:0.04317)
28:0.03066,
(
Monbr1_33416*853	**XPO4_b2* ch -29.0 FUGUE 4.74 __XPO4_0:0.44766,
Monbr1_32258*946	**Xpo1.1-120*XPOT_b1XPOT_b1* hmmpf PB ch -41.0 __XPOT_0:0.44624)
178:0.00668)
1:0.00258,
(
(
(
(
Emihu1_461965*1215	**HEAT.157-193*HEAT.349-385*WH1.1014-1110*IMB2_b1IMB2_b1* ch -22.5 FUGUE 14.08 __IMB2_0:0.45538,
Monbr1_22794*916	**IPO13_b1* hmmpf ch -9.0 __TNPO3_0:0.44823)
273:0.00211,
(
(
Chlre4_345059*1630	**IBN_N.31-109*IMB5_b1* hmmpf PB ch -39.0 __IMB5_0:0.43887,
(
Chlre4_190633*917	**HEAT.347-383*HEAT.390-426*HEAT.658-693*IMB3_b1IMB3_b1* hmmpf ch -29.0 __IMB3_0:0.42675,
Chlre4_151956*1078	**HEAT.437-472*IBN_N.34-107*IMB3_b0* hmmpf ch -60.0 __IMB3_0:0.42353)
541:0.01128)
127:0.00267,
Emihu1_470658*1140	**IBN_N.203-279*IMB5_b1* hmmpf PB ch -29.5 __IMB5_0:0.44561)
76:0.00720)
10:0.00147,
(
toxo_TGME49_021690*1410	**IBN_N.51-130*TNPO3_b0* hmmpf PB ch -25.5 __TNPO3_0:0.44339,
leima_LmjF36.2000*1278	**IMB5_b2IMB5_b2* ch -34.0 FUGUE 10.51 __IMB5_0:0.44729)
309:0.00554)
4:0.00425,
(
(
Monbr1_29399*933	**HEAT.45-81*IBN_N.3-61*IMB5_b1IMB5_b1* hmmpf PB PB ch -43.5 __IMB5_0:0.44167,
Monbr1_35836*711	**HEAT.35-71*IMB4_b1* ch -50.5 FUGUE 9.83 __IMB4_0:0.44417)
215:0.00689,
(
Chlre4_195180*635	**IBN_N.174-233*XPO7_b0XPO7_b0* hmmpf ch 14.0 __XPO7_0:0.45023,
CMER_CMN254C*1098	**Xpo1.99-275*HEAT.543-579*XPOT_b1XPOT_b1* hmmpf PB ch -20.0 __XPOT_0:0.44366)
128:0.00591)
9:0.00276)
:0.00172)
:0.00184,
(
leima_LmjF10.1200*1062	**XPO7_b1* ch -4.0 FUGUE 4.70 __XPO7_0:0.45585,
Phatr2_45776*1458	**Xpo1.114-319*XPO5_b2XPO5_b2* hmmpf PB ch -2.5 __XPO5_0:0.45001)
188:0.00616)
:0.00173,
(
(
(
(
(
tbruc_Tb10.6k15.3070*1010	**LmjF36.2680_b3* hmmpf ch -7.0 __XPO5_1:0.25650,
tcruz_Tc00.1047053510105.180*1001	**LmjF36.2680_b3* hmmpf ch -6.0 __XPO5_1:0.25550)
1000:0.07141,
leima_LmjF36.2680*1005	**XPO5_b2XPO5_b2* ch -2.0 FUGUE 8.57 __XPO5_1:0.32612)
1000:0.11973,
(
(
(
HUMAN_sp_Q9HAV4-1_XPO5_HUMAN*1204	**Xpo1.109-271*IBN_N.33-100*XPO5_q* hmmpf PB PB ch -13.0 FUGUE 15.12 __XPO5_1:0.32392,
DROME_tr_Q9BP41_Q9BP41_DROME*1241	**Xpo1.110-274*IBN_N.34-102*XPO5_b1XPO5_b1* hmmpf PB PB ch 8.0 __XPO5_1:0.32176)
1000:0.07867,
(
Phyra1_1_81240*1218	**Xpo1.108-271*IBN_N.29-101*XPO5_b1XPO5_b1* hmmpf PB PB ch -6.5 __XPO5_1:0.04451,
Physo1_1_140752*1225	**Xpo1.115-278*XPO5_b1XPO5_b1* hmmpf PB PB ch -5.0 __XPO5_1:0.04505)
1000:0.35259)
1000:0.01956,
(
(
Phypa1_1_137344*1206	**Xpo1.108-268*XPO5_b1XPO5_b1* hmmpf PB ch -9.0 __XPO5_1:0.09223,
Phypa1_1_151199*1202	**Xpo1.108-268*IBN_N.33-101*XPO5_b0* hmmpf PB ch -5.0 __XPO5_1:0.09119)
1000:0.20176,
(
ARATH_tr_Q0WP44_Q0WP44_ARATH*1202	**Xpo1.106-266*XPO5_b1* hmmpf PB ch -4.0 __XPO5_1:0.22856,
ORYSJ_tr_Q5ZDB2_Q5ZDB2_ORYSJ*1198	**Xpo1.105-265*XPO5_b1* hmmpf PB ch 2.0 __XPO5_1:0.22859)
1000:0.06524)
1000:0.12669)
990:0.02025)
980:0.01911,
(
Thaps3_23461*1061	**Xpo1.204-377*Phyra1_1_96707_b3Physo1_1_137017_b3* hmmpf ch -31.0 __TNPO3_0:0.44965,
toxo_TGME49_014830*1468	**Xpo1.141-366*XPOT_b2XPOT_b2* hmmpf PB ch -4.5 __XPOT_0:0.44793)
125:0.00745)
15:0.00202,
(
(
(
(
(
(
(
(
(
(
(
(
Phypa1_1_136021*737	**IBN_N.30-105*KA120_b0KA120_b0* hmmpf PB PB ch -5.0 __KA120_1:0.07987,
Phypa1_1_152314*738	**IBN_N.30-105*HEAT.487-523*Xpo1.107-266*KA120_b1KA120_b1* hmmpf PB PB ch -11.0 __KA120_1:0.07897)
996:0.18492,
(
(
ARATH_tr_Q9SR95_Q9SR95_ARATH*754	**IBN_N.29-104*KA120_b1KA120_b1* hmmpf PB ch -7.5 __KA120_1:0.12288,
Poptr1_1_777866*963	**IBN_N.29-104*KA120_b1KA120_b1* hmmpf PB ch -10.0 __KA120_1:0.12641)
997:0.10998,
ORYSJ_tr_Q0D3D0_Q0D3D0_ORYSJ*957	**HEAT.485-521*KA120_b1KA120_b1* hmmpf ch -19.5 __KA120_1:0.24814)
847:0.03215)
823:0.07162,
Chlre4_410409*1175	**IBN_N.31-105*Xpo1.107-268*KA120_b1* hmmpf PB PB ch -12.5 __KA120_1:0.33966)
821:0.03014,
(
(
(
HUMAN_sp_Q9UI26_IPO11_HUMAN*975	**IBN_N.28-100*KA120_q* hmmpf PB ch -25.5 FUGUE 25.48 __KA120_1:0.08087,
DANRE_tr_B0S6M2_B0S6M2_DANRE*961	**IBN_N.28-100*KA120_b1KA120_b1* hmmpf PB ch -26.0 __KA120_1:0.08042)
1000:0.18697,
Nemve1_248196*904	**IBN_N.30-102*KA120_b1KA120_b1* hmmpf PB ch -5.5 __KA120_1:0.26854)
1000:0.05747,
DROME_tr_Q7K0Q2_Q7K0Q2_DROME*1075	**IBN_N.42-125*KA120_b1KA120_b1* hmmpf PB ch -18.0 __KA120_1:0.32846)
1000:0.04602)
819:0.01788,
(
Phyra1_1_76869*1084	**IBN_N.45-116*KA120_b1KA120_b1* hmmpf PB ch -30.0 __KA120_1:0.08438,
Physo1_1_142102*1088	**KA120_b1KA120_b1* hmmpf PB ch -28.5 __KA120_1:0.08367)
1000:0.30781)
823:0.03587,
Naegr1_70706*999	**IBN_N.42-114*KA120_b1KA120_b1* hmmpf PB ch -21.0 __KA120_1:0.42127)
527:0.01236,
(
(
BDET_02777_BDEG_02770*922	**IBN_N.20-92*HEAT.485-522*KA120_b1KA120_b1* hmmpf PB ch -12.5 __KA120_1:0.42510,
(
AN1T_05558_AN4053*1055	**IBN_N.37-109*CAS_CSE1.615-1036*KA120_b1KA120_b1* hmmpf PB PB ch -23.0 __KA120_1:0.41236,
YEAST_sp_Q02932_KA120_YEAST*1032	**IBN_N.31-103*KA120_q* hmmpf PB PB ch -23.5 __KA120_1:0.41147)
712:0.01279)
279:0.00305,
DICDI_tr_Q54WF0_Q54WF0_DICDI*1025	**IBN_N.25-95*KA120_b1KA120_b1* hmmpf PB ch -34.5 __KA120_1:0.42742)
449:0.00732)
330:0.00444,
(
Monbr1_26661*850	**IBN_N.24-98*KA120_b1* hmmpf PB PB ch -12.0 __KA120_1:0.42673,
Chlre4_141404*1303	**IBN_N.48-127*KA120_b2KA120_b2* hmmpf PB ch -6.0 __KA120_1:0.43042)
582:0.01157)
54:0.00289,
CRYNE_tr_Q5KCL5_Q5KCL5_CRYNE*918	**IBN_N.25-94*KA120_b1KA120_b1* hmmpf PB ch -3.5 __KA120_1:0.44552)
54:0.00174,
CMER_CMA136C*981	**IBN_N.40-114*KA120_b2KA120_b2IPO8_b2* hmmpf PB ch -16.5 __KA120_1:0.45162)
23:0.00121,
Thaps3_11438*1174	**KA120_b1KA120_b1* hmmpf PB ch -17.0 __KA120_1:0.45100)
10:0.00346,
(
(
(
Phypa1_1_91749*1249	**IBN_N.135-204* hmmpf PB ch -27.5 __PLANTKAP_1:0.20759,
Phypa1_1_98456*1270	**IBN_N.33-102* hmmpf PB ch -24.0 __PLANTKAP_1:0.20728)
1000:0.11119,
(
ORYSJ_tr_Q2QZ88_Q2QZ88_ORYSJ*1105	**IBN_N.36-106* hmmpf PB ch -62.0 __PLANTKAP_1:0.26573,
ARATH_tr_Q3EB50_Q3EB50_ARATH*1090	**IBN_N.30-99* hmmpf PB ch -55.0 __PLANTKAP_1:0.26314)
1000:0.05465)
1000:0.13227,
(
(
tcruz_Tc00.1047053507517.40*951	**KA120_b2KA120_b2* hmmpf ch -33.5 __KA120_0:0.28633,
tbruc_Tb927.7.1460*968	**KA120_b2KA120_b2* hmmpf ch -24.5 __KA120_0:0.28753)
1000:0.03855,
leima_LmjF26.0470*985	**KA120_b2KA120_b2* ch -22.0 FUGUE 10.91 __KA120_0:0.32402)
1000:0.12761)
204:0.00783)
:0.00227)
:0.00046)
:0.00080,
(
(
(
(
(
(
(
(
DANRE_sp_Q802D3_XPO4_DANRE*1150	**XPO4_b0XPO7_b0* hmmpf ch -37.0 __XPO4_1:0.06647,
HUMAN_sp_Q9C0E2_XPO4_HUMAN*1151	**XPO4_q* hmmpf ch -39.0 FUGUE 8.10 __XPO4_1:0.06744)
1000:0.31432,
(
Phyra1_1_77078*1198	**HEAT.1030-1066*XPO4_b1* hmmpf ch -31.0 __XPO4_1:0.05245,
Physo1_1_143710*1154	**HEAT.986-1022*XPO4_b1* hmmpf ch -29.5 __XPO4_1:0.05162)
1000:0.32719)
533:0.00357,
(
(
Phypa1_1_148515*1101	**IBN_N.44-110*XPO4_b1* hmmpf PB ch -11.0 __XPO4_1:0.13079,
Phypa1_1_172064*1058	**XPO4_b0* hmmpf ch -17.5 __XPO4_1:0.13632)
1000:0.14776,
(
(
Poptr1_1_248156*912	**XPO4_b1* hmmpf ch -19.0 __XPO4_1:0.14740,
ARATH_tr_Q9M838_Q9M838_ARATH*1248	**DUF239.1060-1187*XPO4_b1* hmmpf ch -13.5 __XPO4_1:0.14717)
1000:0.07927,
ORYSJ_tr_Q337K5_Q337K5_ORYSJ*1166	**XPO4_b1* hmmpf ch -9.0 __XPO4_1:0.22714)
1000:0.05340)
1000:0.10329)
1000:0.04900,
(
OSTTA_tr_Q00UW3_Q00UW3_OSTTA*1343	**XPO4_b1* ch 14.0 FUGUE 7.34 __XPO4_1:0.41851,
Chlre4_338196*1428	**IBN_N.26-94*XPO4_b1* hmmpf PB ch -7.0 __XPO4_1:0.41794)
982:0.01555)
823:0.01252,
tbruc_Tb10.70.2750*1121	**LmjF36.0090_b3Tc00.1047053509757.10_b3* hmmpf ch -29.0 __XPO4_1:0.45385)
280:0.00724,
(
leima_LmjF36.0090*1055	**XPO4_b2* ch -33.0 FUGUE 7.41 __XPO4_0:0.44553,
AN1T_08983_AN7731*1037	**IBN_N.37-102*PDR6_b1* hmmpf ch -25.0 __TNPO3_0:0.44394)
400:0.00758)
54:0.00389,
(
(
(
(
(
(
Nemve1_238900*880	**Xpo1.32-177*IPO13_b1* hmmpf PB ch -22.5 __TNPO3_1:0.33640,
HUMAN_sp_O94829_IPO13_HUMAN*963	**Xpo1.116-263*IBN_N.45-111*IPO13_q* hmmpf PB PB ch -22.5 __TNPO3_1:0.32988)
1000:0.07527,
(
(
(
(
(
HUMAN_sp_Q9Y5L0-1_TNPO3_HUMAN*957	**Xpo1.101-249*IBN_N.30-96*TNPO3_b0TNPO3_b0IPO13_b0* hmmpf PB PB ch -17.0 FUGUE 16.41 __TNPO3_1:0.07038,
DANRE_tr_Q7ZW13_Q7ZW13_DANRE*923	**Xpo1.101-249*IBN_N.30-96*TNPO3_b1TNPO3_b1* hmmpf PB PB ch -17.5 __TNPO3_1:0.07155)
1000:0.19171,
Nemve1_174976*935	**Xpo1.104-254*IBN_N.33-99*TNPO3_b1TNPO3_b1* hmmpf PB PB ch -14.0 __TNPO3_1:0.26504)
986:0.03353,
DROME_tr_Q9VQG0_Q9VQG0_DROME*932	**Xpo1.100-249*IBN_N.28-94*HEAT.461-497*TNPO3_b1TNPO3_b1* hmmpf PB PB ch -14.0 __TNPO3_1:0.29601)
1000:0.09808,
(
(
(
(
ARATH_tr_Q8GUL2_Q8GUL2_ARATH*958	**Xpo1.98-243*IBN_N.26-93*TNPO3_b1TNPO3_b1* hmmpf PB PB ch -11.5 __TNPO3_1:0.19275,
ORYSJ_tr_Q0IWZ3_Q0IWZ3_ORYSJ*632	**Xpo1.100-245*IBN_N.28-95*TNPO3_b1TNPO3_b1* hmmpf PB PB ch -24.5 __TNPO3_1:0.18503)
777:0.06836,
Phypa1_1_163909*966	**Xpo1.109-256*IBN_N.37-104*TNPO3_b1TNPO3_b1* hmmpf PB PB ch -16.0 __TNPO3_1:0.25990)
777:0.07048,
Chlre4_342793*1489	**Xpo1.73-264*GBP_C.1058-1322*TNPO3_b1* hmmpf PB ch -5.5 __TNPO3_1:0.33241)
777:0.05939,
(
Phatr2_42636*898	**Xpo1.112-247*TNPO3_b1TNPO3_b1* hmmpf PB ch -16.0 __TNPO3_1:0.27476,
Thaps3_21533*1097	**Xpo1.189-363*IBN_N.92-173*TNPO3_b1* hmmpf PB PB ch -15.0 __TNPO3_1:0.27767)
1000:0.11507)
357:0.00216)
652:0.00732,
(
(
SCHPO_sp_Q9USZ2_YNR7_SCHPO*955	**Xpo1.95-243*IBN_N.23-90*TNPO3_b1TNPO3_b1* hmmpf PB PB ch -35.0 __TNPO3_1:0.35212,
(
RO3G_15068.1*915	**Xpo1.101-247*IBN_N.29-96*TNPO3_b1TNPO3_b1* hmmpf PB PB ch -29.0 __TNPO3_1:0.32605,
CRYNE_tr_Q5K7E1_Q5K7E1_CRYNE*986	**Xpo1.102-247*IBN_N.25-92*TNPO3_b1* hmmpf PB PB ch -29.0 __TNPO3_1:0.32295)
997:0.02733)
1000:0.03914,
(
Phyra1_1_80755*828	**Xpo1.118-296*TNPO3_b1TNPO3_b1* hmmpf ch -19.5 __TNPO3_1:0.09761,
Physo1_1_133433*1389	**Xpo1.589-760*TNPO3_b1* hmmpf ch -26.5 __TNPO3_1:0.09970)
1000:0.28966)
856:0.00894)
682:0.00775)
447:0.00446,
(
(
Phypa1_1_182513*1009	**Xpo1.102-256*IBN_N.27-97*TNPO3_b0TNPO3_b0IPO13_b0* hmmpf PB PB ch -26.0 __TNPO3_1:0.07608,
Phypa1_1_185045*1013	**Xpo1.103-257*IBN_N.27-96*TNPO3_b0TNPO3_b0IPO13_b0* hmmpf PB PB ch -19.5 __TNPO3_1:0.07899)
1000:0.19664,
(
(
Poptr1_1_807568*1009	**Xpo1.111-256*IBN_N.26-102*TNPO3_b0* hmmpf PB PB ch -22.0 __TNPO3_1:0.16470,
ARATH_tr_Q94A39_Q94A39_ARATH*1005	**Xpo1.99-249*IBN_N.26-90*TNPO3_b0* hmmpf PB ch -23.5 __TNPO3_1:0.16494)
1000:0.09245,
ORYSJ_tr_Q0ISA6_Q0ISA6_ORYSJ*1065	**Xpo1.116-267*IBN_N.35-111*TNPO3_b0* hmmpf PB ch -18.5 __TNPO3_1:0.25858)
639:0.01747)
1000:0.13603)
775:0.01369,
(
Phyra1_1_96707*878	**IBN_N.28-97*TNPO3_b2TNPO3_b2* hmmpf PB ch -34.0 __TNPO3_1:0.09146,
Physo1_1_137017*993	**IBN_N.41-110*DUF1800.447-804*TNPO3_b0IPO13_b0* hmmpf PB ch -29.0 __TNPO3_1:0.09098)
1000:0.33651)
317:0.00613,
(
Phyra1_1_76143*964	**Xpo1.133-294*tr_Q010S3_Q010S3_OSTTA_b3* hmmpf PB ch -22.0 __TNPO3_1:0.06319,
Physo1_1_156878*982	**Xpo1.133-294*tr_Q010S3_Q010S3_OSTTA_b3* hmmpf PB ch -12.5 __TNPO3_1:0.06195)
1000:0.37594)
755:0.02378,
(
(
(
(
BDET_00517_BDEG_00515*948	**Xpo1.106-251*IBN_N.34-101*TNPO3_b1* hmmpf PB PB ch -21.0 __TNPO3_1:0.42441,
YEAST_sp_Q99189_MTR10_YEAST*972	**Xpo1.100-253*IBN_N.28-97*TNPO3_q* hmmpf PB PB ch -42.5 __TNPO3_1:0.42183)
857:0.01466,
Emihu1_469768*890	**Xpo1.99-262*IBN_N.24-94*TNPO3_b1* hmmpf PB PB ch -21.0 __TNPO3_1:0.43849)
177:0.00647,
toxo_TGGT1_017970*1332	**TNPO3_b1* hmmpf ch -30.0 __TNPO3_1:0.45002)
23:0.00274,
(
(
Chlre4_412994*1295	**TNPO3_b2* hmmpf ch -3.5 __TNPO3_1:0.44362,
toxo_TGME49_064830*1258	**TNPO3_b0* hmmpf ch -22.5 __TNPO3_1:0.44021)
209:0.00532,
OSTTA_tr_Q010S3_Q010S3_OSTTA*1064	**Xpo1.124-277*TNPO3_b2TNPO3_b2* hmmpf PB ch -2.0 __TNPO3_1:0.44853)
64:0.00425)
1:0.00247)
1:0.00244)
:0.00143,
(
(
Monbr1_31509*1200	**Xpo1.98-254*IBN_N.13-88*XPO5_b1XPO5_b1* hmmpf PB PB ch -20.5 __XPO5_0:0.44578,
CRYNE_sp_Q5KGP6_XPOT_CRYNE*1139	**Xpo1.123-294*XPOT_b1XPOT_b1* hmmpf PB ch -13.5 __XPOT_0:0.44974)
161:0.00806,
SCHPO_sp_Q09796_KA111_SCHPO*990	**PDR6_b1* hmmpf ch -38.5 __TNPO3_0:0.45323)
9:0.00177)
:0.00148)
:0.00210,
(
(
(
BDET_02290_BDEG_02285*991	**Xpo1.35-187*XPOT_b1XPOT_b1* hmmpf PB ch -13.5 __XPOT_0:0.44830,
BDET_06417_BDEG_06399*902	**Proteasom_PSMB.367-765*TNPO3_b0TNPO3_b0IPO13_b0* hmmpf PB ch -17.0 __TNPO3_0:0.44494)
201:0.00403,
BDET_04174_BDEG_04162*1081	**XPO4_b1* ch -26.0 FUGUE 8.43 __XPO4_0:0.45344)
74:0.00778,
(
(
Monbr1_33497*1689	**Ank.1397-1429*Ank.1430-1462*Xpo1.142-285*SAM_2.1626-1688*IBN_N.69-135*SAM_1.1627-1689*TNPO3_b1* hmmpf PB PB ch -12.0 __TNPO3_0:0.45275,
ent_h_58.m00146*777	**IMB2_b2IMB2_b2* ch -20.0 FUGUE 10.86 __IMB2_0:0.44580)
153:0.00770,
(
(
RO3G_01186.1*603	**TNPO3_b0IPO13_b0* hmmpf PB ch -29.5 __TNPO3_0:0.44335,
CRYNE_tr_Q5KP46_Q5KP46_CRYNE*1038	**IBN_N.52-116*IPO13_b0* hmmpf ch -16.5 __TNPO3_0:0.44684)
309:0.00866,
trich_85859.m00342*816	**HEAT.382-418*IMB1_b2IMB1_b2* hmmpf ch -83.0 __IMB1_0:0.44721)
40:0.00492)
:0.00195)
:0.00057)
:0.00176,
(
(
(
(
(
(
(
(
(
(
Poptr1_1_765957*929	**IBN_N.30-103*Ald_Xan_dh_C.746-838*IMB5_b1* hmmpf PB PB ch -51.5 __IMB5_1:0.16663,
ARATH_tr_Q9C662_Q9C662_ARATH*931	**IBN_N.28-107*IMB5_b1* hmmpf PB PB ch -49.5 __IMB5_1:0.16671)
1000:0.06497,
ORYSJ_tr_Q0DCY6_Q0DCY6_ORYSJ*1072	**Xpo1.190-347*IMB5_b1IMB5_b1* hmmpf PB PB ch -47.0 __IMB5_1:0.23557)
976:0.02404,
Phypa1_1_125599*857	**IBN_N.33-121*IMB5_b1IMB5_b1* hmmpf PB PB ch -28.0 __IMB5_1:0.25197)
1000:0.12174,
(
(
BDET_00676_BDEG_00672*1018	**IMB5_b1IMB5_b1* hmmpf PB PB ch -40.5 __IMB5_1:0.33378,
RO3G_03508.1*937	**IMB5_b1IMB5_b1* hmmpf ch -54.0 __IMB5_1:0.33397)
955:0.03176,
(
(
Nemve1_106835*943	**IMB5_b1IMB5_b1* ch -29.5 FUGUE 11.12 __IMB5_1:0.23146,
(
HUMAN_sp_Q96P70_IPO9_HUMAN*1041	**IBN_N.43-119*IMB5_q* hmmpf PB PB ch -50.5 FUGUE 28.07 __IMB5_1:0.07160,
DANRE_tr_A2VD24_A2VD24_DANRE*1043	**IBN_N.44-120*IMB5_b1IMB5_b1* hmmpf PB PB ch -49.0 __IMB5_1:0.07084)
1000:0.15394)
995:0.09845,
DROME_tr_Q9VGP4_Q9VGP4_DROME*1018	**IBN_N.35-114*IMB5_b1IMB5_b1* hmmpf PB ch -44.0 __IMB5_1:0.32404)
959:0.03934)
990:0.01895)
666:0.00463,
(
Phyra1_1_72932*1060	**IBN_N.21-98*IMB5_b1* hmmpf PB PB ch -48.5 __IMB5_1:0.03859,
Physo1_1_143359*1068	**IBN_N.21-101*IMB5_b1IMB5_b1* hmmpf PB PB ch -52.0 __IMB5_1:0.03885)
1000:0.34522)
994:0.05666,
OSTTA_tr_Q013T9_Q013T9_OSTTA*993	**IBN_N.24-99*IMB5_b1IMB5_b1* hmmpf ch -53.5 __IMB5_1:0.44180)
535:0.00968,
(
(
CRYNE_tr_Q5K8A2_Q5K8A2_CRYNE*1033	**HEAT.83-119*IBN_N.23-99*Xpo1.101-221*IMB5_b1IMB5_b1* hmmpf PB PB ch -41.0 __IMB5_1:0.43483,
(
AN1T_07828_AN2164*1034	**IBN_N.23-100*IMB5_b1IMB5_b1* hmmpf PB ch -56.5 __IMB5_1:0.42445,
YEAST_sp_P53067_IMB5_YEAST*1004	**IBN_N.21-96*IMB5_q* hmmpf PB ch -59.0 __IMB5_1:0.42349)
484:0.00724)
280:0.00303,
SCHPO_sp_Q10297_IMB5_SCHPO*986	**IBN_N.24-100*IMB5_b1IMB5_b1* hmmpf PB ch -65.0 __IMB5_1:0.43552)
424:0.00854)
58:0.00180,
DICDI_tr_Q54WY2_Q54WY2_DICDI*1110	**IBN_N.25-131*IMB5_b1IMB5_b1* hmmpf PB ch -41.0 __IMB5_1:0.44863)
34:0.00535,
(
(
CRYNE_tr_Q5KGJ7_Q5KGJ7_CRYNE*907	**HEAT.392-428*HEAT.434-469*HEAT.475-511*IMB3_b1IMB3_b1* hmmpf ch -36.0 __IMB3_0:0.44510,
trich_86576.m00189*879	**IBN_N.29-109*BP28CT.522-661*IMB1_b1* hmmpf PB ch -45.5 __IMB1_0:0.44513)
152:0.00783,
tcruz_Tc00.1047053510187.510*1010	**LmjF36.2000_b3* hmmpf ch -37.5 __IMB5_0:0.45148)
14:0.00252)
:0.00242,
(
(
(
(
(
(
(
(
(
(
(
(
(
(
Phypa1_1_148110*860	**IBN_N.24-99*Cse1.157-527*IPO8_b1IPO8_b1* hmmpf PB PB ch -13.0 __IPO8_1:0.03716,
Phypa1_1_193706*895	**IBN_N.24-99*Cse1.157-527*IPO8_b0IPO8_b0XPO2_b0XPO2_b0IPO8_b0IPO8_b0* hmmpf PB PB ch -9.5 __IPO8_1:0.03735)
1000:0.14346,
(
(
(
Poptr1_1_732174*1046	**IBN_N.24-103*CAS_CSE1.563-950*Xpo1.105-237*IPO8_b1IPO8_b1* hmmpf PB PB ch -40.5 __IPO8_1:0.03176,
Poptr1_1_816815*1059	**IBN_N.24-99*CAS_CSE1.559-946*Xpo1.101-233*IPO8_b0IPO8_b0XPO2_b0IPO8_b0IPO8_b0* hmmpf PB PB ch -43.0 __IPO8_1:0.03164)
1000:0.09257,
ARATH_tr_Q9SIP2_Q9SIP2_ARATH*1037	**IBN_N.25-112*IPO8_b0IPO8_b0IPO8_b0IPO8_b0* hmmpf PB PB ch -36.0 __IPO8_1:0.12771)
370:0.01739,
ARATH_tr_Q27GK2_Q27GK2_ARATH*1030	**IBN_N.25-99*Xpo1.101-233*IPO8_b1* hmmpf PB PB ch -51.0 __IPO8_1:0.14326)
571:0.04081)
570:0.10309,
Chlre4_127508*800	**IBN_N.24-105*IPO8_b1IPO8_b1* hmmpf PB ch -17.0 __IPO8_1:0.28800)
480:0.01546,
OSTTA_tr_Q00TX1_Q00TX1_OSTTA*1047	**IBN_N.27-109*Cse1.167-510*IPO8_b1IPO8_b1* hmmpf PB PB ch -38.5 __IPO8_1:0.30816)
570:0.05458,
(
(
Phatr2_26387*1053	**IBN_N.24-107*IPO8_b1IPO8_b1* hmmpf PB ch -49.0 __IPO8_1:0.17880,
Thaps3_268746*1074	**IBN_N.32-126*IPO8_b1IPO8_b1* hmmpf PB PB ch -53.5 __IPO8_1:0.17813)
1000:0.13431,
(
Phyra1_1_77342*1032	**IBN_N.24-102*Xpo1.105-242*Cse1.161-538*IPO8_b1IPO8_b1* hmmpf PB PB ch -48.0 __IPO8_1:0.02481,
Physo1_1_134304*1031	**IBN_N.24-102*Xpo1.105-242*IPO8_b1IPO8_b1* hmmpf PB PB ch -47.0 __IPO8_1:0.02471)
1000:0.28713)
1000:0.04346)
544:0.01271,
(
(
(
(
AN1T_08754_AN6006*1048	**IBN_N.24-99*Cse1.153-530*IPO8_b1IPO8_b1* hmmpf PB PB ch -54.5 __IPO8_1:0.29595,
SCHPO_sp_O59809_IMA3_SCHPO*1029	**IBN_N.21-97*HEAT.501-536*Cse1.156-529*Xpo1.97-243*IPO8_b1IPO8_b1* hmmpf PB ch -52.5 __IPO8_1:0.29429)
798:0.02008,
(
(
RO3G_03922.1*1036	**IBN_N.24-98*Cse1.258-530*Xpo1.100-265*IPO8_b1IPO8_b1* hmmpf PB PB ch -59.0 __IPO8_1:0.03155,
RO3G_15707.1*2224	**IBN_N.24-98*Cse1.258-530*Xpo1.100-265*IPO8_b0IPO8_b0XPO2_b0IPO8_b0IPO8_b0* hmmpf PB PB ch -75.5 __IPO8_1:0.03245)
1000:0.22932,
RO3G_10957.1*839	**IBN_N.24-93*HEAT.450-486*Cse1.151-479*IPO8_b0IPO8_b0XPO2_b0IPO8_b0IPO8_b0* hmmpf PB ch -74.5 __IPO8_1:0.25879)
897:0.05447)
652:0.00713,
BDET_05276_BDEG_05260*1055	**IBN_N.24-96*Cse1.262-530*IPO8_b1IPO8_b1* hmmpf PB ch -45.5 __IPO8_1:0.32727)
1000:0.03458,
(
(
(
(
DANRE_tr_A5WW24_A5WW24_DANRE*1024	**IBN_N.22-102*IPO8_b1* hmmpf PB ch -38.5 __IPO8_1:0.13940,
HUMAN_sp_O15397_IPO8_HUMAN*1037	**IBN_N.22-102*IPO8_q* hmmpf PB ch -34.5 FUGUE 34.79 __IPO8_1:0.13777)
1000:0.04212,
(
DANRE_tr_Q6NYN3_Q6NYN3_DANRE*1039	**IBN_N.22-101*IPO8_b1IPO8_b1* hmmpf PB ch -61.5 __IPO8_1:0.07183,
HUMAN_sp_O95373_IPO7_HUMAN*1038	**IBN_N.22-101*IPO8_q* hmmpf PB ch -59.0 __IPO8_1:0.07172)
1000:0.10905)
1000:0.05170,
Nemve1_177781*995	**Cse1.114-482*IPO8_b1IPO8_b1IPO8_b1* hmmpf PB ch -52.5 __IPO8_1:0.23750)
924:0.01744,
DROME_tr_Q7KIF8_Q7KIF8_DROME*1049	**IBN_N.24-103*Cse1.165-523*IPO8_b1IPO8_b1IPO8_b1* hmmpf PB PB ch -54.5 __IPO8_1:0.24990)
1000:0.10759)
934:0.01427)
570:0.02677,
(
DICDI_sp_Q55CX9_IPO7_DICDI*1065	**IBN_N.25-98*IPO8_b1IPO8_b1* hmmpf PB ch -42.0 __IPO8_1:0.39658,
Naegr1_71372*1037	**IBN_N.31-121*Xpo1.123-278*IPO8_b1IPO8_b1* hmmpf PB ch -38.0 __IPO8_1:0.39705)
616:0.00249)
455:0.01021,
(
(
tcruz_Tc00.1047053506177.50*1223	**IPO8_b1IPO8_b1* PB ch -34.0 FUGUE 23.39 __IPO8_1:0.23999,
tbruc_Tb11.02.1720*1201	**IPO8_b1* hmmpf ch -54.0 __IPO8_1:0.23846)
1000:0.04946,
leima_LmjF13.0640*1341	**IBN_N.41-125*IPO8_b1IPO8_b1* hmmpf PB ch -39.5 __IPO8_1:0.28811)
1000:0.12524)
452:0.00953,
toxo_TGME49_023540*1063	**IBN_N.29-117*Cse1.179-573*IPO8_b1* hmmpf PB ch -49.5 __IPO8_1:0.42040)
244:0.00558,
Monbr1_32299*1020	**IBN_N.1-70*CAS_CSE1.496-932*IPO8_b1IPO8_b1* hmmpf PB ch -44.5 __IPO8_1:0.42849)
157:0.00528,
tetra23708*1036	**IBN_N.25-101*IPO8_b1* hmmpf PB ch -47.0 __IPO8_1:0.43092)
126:0.00702,
(
(
tbruc_Tb927.3.4600*1079	**IPO8_b1* hmmpf ch -38.0 __IPO8_1:0.21689,
tcruz_Tc00.1047053510329.170*1074	**IPO8_b0IPO8_b0* hmmpf ch -38.0 __IPO8_1:0.21408)
1000:0.04994,
leima_LmjF29.2060*1101	**IPO8_b1* ch -44.5 FUGUE 16.62 __IPO8_1:0.26703)
1000:0.17935)
149:0.00625,
(
(
YEAST_sp_Q04175_SXM1_YEAST*944	**IBN_N.25-97*IPO8_q* hmmpf PB ch -52.0 __IPO8_1:0.41960,
YEAST_sp_P46970_NMD5_YEAST*1048	**IBN_N.24-104*IPO8_q* hmmpf PB ch -54.0 __IPO8_1:0.42062)
762:0.01642,
TPA1_526.m04673*1091	**IBN_N.41-119*efhand_1.885-979*IPO8_b1IPO8_b1* hmmpf PB ch -30.5 __IPO8_1:0.43788)
174:0.00555)
246:0.00781,
(
(
(
(
(
(
(
(
(
(
(
(
(
(
(
Phypa1_1_182124*964	**Cse1.162-528*CAS_CSE1.529-954*IBN_N.29-107*XPO2_b1XPO2_b1* hmmpf PB PB ch -16.0 __XPO2_1:0.05683,
Phypa1_1_84750*964	**Cse1.162-528*CAS_CSE1.529-954*IBN_N.29-107*IPO8_b0XPO2_b0XPO2_b0* hmmpf PB ch -12.5 __XPO2_1:0.05843)
1000:0.16503,
(
(
Poptr1_1_644596*970	**Cse1.159-528*CAS_CSE1.529-960*IBN_N.26-101*XPO2_b0XPO2_b0IPO8_b0* hmmpf PB ch -15.0 __XPO2_1:0.03433,
Poptr1_1_664131*970	**Cse1.159-528*CAS_CSE1.529-960*IBN_N.26-101*XPO2_b1XPO2_b1* hmmpf PB ch -13.0 __XPO2_1:0.03378)
1000:0.09891,
ARATH_sp_Q9ZPY7_XPO2_ARATH*972	**Cse1.162-530*CAS_CSE1.531-963*IBN_N.29-104*Adaptin_N.388-891*XPO2_b1XPO2_b1* hmmpf PB ch -12.5 __XPO2_1:0.13305)
1000:0.08839)
1000:0.06076,
OSTTA_tr_Q01FN1_Q01FN1_OSTTA*975	**Cse1.163-534*CAS_CSE1.535-966*IBN_N.26-106*XPO2_b1XPO2_b1* hmmpf PB ch -15.5 __XPO2_1:0.28338)
1000:0.02855,
(
(
(
(
HUMAN_sp_P55060-1_XPO2_HUMAN*971	**CAS_CSE1.527-962*Cse1.156-526*IBN_N.29-102*XFP.337-482*XPO2_q* hmmpf PB PB ch -13.0 FUGUE 58.86 __XPO2_1:0.06669,
DANRE_sp_Q7SZC2_XPO2_DANRE*971	**CAS_CSE1.527-962*Cse1.156-526*IBN_N.29-102*XFP.337-482*Xpo1.104-238*XPO2_b1XPO2_b1* hmmpf PB PB ch -18.0 __XPO2_1:0.06616)
1000:0.12249,
Nemve1_185581*927	**CAS_CSE1.485-917*Cse1.114-484*IBN_N.3-60*XPO2_b1XPO2_b1* hmmpf PB ch -14.0 __XPO2_1:0.19216)
1000:0.05862,
DROME_sp_Q9XZU1_XPO2_DROME*975	**CAS_CSE1.530-966*Cse1.159-529*IBN_N.29-105*XPO2_b1XPO2_b1* hmmpf PB PB ch -10.0 __XPO2_1:0.24923)
999:0.02941,
Monbr1_35084*922	**Cse1.98-486*CAS_CSE1.489-911*XPO2_b1XPO2_b1* hmmpf PB PB ch -24.5 __XPO2_1:0.27914)
1000:0.03360)
504:0.00427,
(
(
Phatr2_21667*977	**Cse1.156-526*CAS_CSE1.527-971*IBN_N.24-102*XPO2_b1XPO2_b1* hmmpf PB ch -11.5 __XPO2_1:0.21389,
Thaps3_bd_1542*997	**Cse1.175-544*CAS_CSE1.545-977*IBN_N.30-121*XPO2_b1XPO2_b1* hmmpf PB ch -15.5 __XPO2_1:0.21350)
1000:0.08261,
(
Phyra1_1_81342*965	**Cse1.149-519*CAS_CSE1.520-955*IBN_N.22-94*XPO2_b1XPO2_b1* hmmpf PB ch -14.5 __XPO2_1:0.02314,
Physo1_1_134104*970	**Cse1.154-524*CAS_CSE1.525-960*IBN_N.27-99*XPO2_b1XPO2_b1* hmmpf PB ch -15.0 __XPO2_1:0.02354)
1000:0.27182)
992:0.02012)
942:0.01771,
Naegr1_79475*853	**CAS_CSE1.403-826*Cse1.157-479*IBN_N.31-101*Xpo1.102-270*XPO2_b1* hmmpf PB PB ch -21.0 __XPO2_1:0.33725)
594:0.00869,
(
(
(
AN1T_04963_AN6591*961	**Cse1.150-520*CAS_CSE1.521-959*IBN_N.23-96*XPO2_b1XPO2_b1* hmmpf PB ch -17.5 __XPO2_1:0.28959,
YEAST_sp_P33307_CSE1_YEAST*960	**Cse1.150-520*CAS_CSE1.521-956*IBN_N.23-96*XPO2_q* hmmpf PB ch -21.0 __XPO2_1:0.29191)
606:0.00530,
SCHPO_sp_O13671_CSE1_SCHPO*967	**CAS_CSE1.518-963*Cse1.149-517*IBN_N.20-95*XPO2_b1XPO2_b1* hmmpf PB ch -27.0 __XPO2_1:0.29465)
974:0.02473,
(
CRYNE_tr_Q5KKR7_Q5KKR7_CRYNE*991	**Cse1.159-538*CAS_CSE1.539-979*IBN_N.29-101*XPO2_b1XPO2_b1* hmmpf PB ch -24.0 __XPO2_1:0.30986,
BDET_01742_BDEG_01738*985	**Cse1.172-541*CAS_CSE1.542-967*IBN_N.44-118*XPO2_b1XPO2_b1* hmmpf PB ch -17.0 __XPO2_1:0.31116)
592:0.01043)
778:0.02235)
799:0.03200,
CAEEL_tr_Q965V4_Q965V4_CAEEL*938	**Cse1.150-513*CAS_CSE1.514-936*IBN_N.22-96*XPO2_b1XPO2_b1* hmmpf PB ch -17.0 __XPO2_1:0.37336)
660:0.01415,
(
(
tcruz_Tc00.1047053506835.80*960	**CAS_CSE1.526-960*Cse1.162-525*IBN_N.33-107*XPO2_b1* hmmpf PB ch -16.5 __XPO2_1:0.16944,
tbruc_Tb927.6.4740*960	**CAS_CSE1.526-952*Cse1.162-525*IBN_N.33-107*XPO2_b1XPO2_b1* hmmpf PB ch -17.0 __XPO2_1:0.16806)
1000:0.11535,
leima_LmjF30.3390*975	**CAS_CSE1.531-969*Cse1.162-530*XPO2_b1XPO2_b1* hmmpf PB ch -14.0 __XPO2_1:0.28382)
1000:0.10874)
564:0.01039,
DICDI_sp_Q54E36_XPO2_DICDI*951	**Cse1.160-531*CAS_CSE1.532-950*IBN_N.29-104*XPO2_b1XPO2_b1* hmmpf PB ch -18.5 __XPO2_1:0.39697)
623:0.01036,
toxo_TGME49_053730*1103	**Cse1.240-645*CAS_CSE1.646-1091*XPO2_b1* hmmpf PB ch -7.0 __XPO2_1:0.41063)
266:0.00658,
CMER_CMN027C*1016	**Cse1.161-571*CAS_CSE1.572-1011*IBN_N.22-99*FLILHELTA.191-258*XPO2_b1XPO2_b1* hmmpf PB PB ch -15.0 __XPO2_1:0.41430)
778:0.01841,
CRYPV_tr_Q5CUR3_Q5CUR3_CRYPV*1124	**Cse1.170-569*IBN_N.22-95*CAS_CSE1.630-1066*XPO2_b1XPO2_b1* hmmpf PB ch -11.0 __XPO2_1:0.43566)
710:0.01347,
TPA1_529.m04129*1210	**Cse1.384-766*CAS_CSE1.768-1208*HEAT.737-773*XPO2_b1* hmmpf ch 7.5 __XPO2_1:0.45118)
50:0.00384,
(
SCHPO_sp_O94545_KA113_SCHPO*983	**IBN_N.24-96*Xpo1.98-273*KA120_b1KA120_b1* hmmpf PB PB ch -12.5 __KA120_0:0.44630,
CAEEL_tr_Q95XI7_Q95XI7_CAEEL*929	**XPO4_b1* ch -36.5 FUGUE 9.49 __XPO4_0:0.45437)
81:0.00534)
:0.00090)
:0.00290)
:0.00132)
:0.00086,
(
(
(
(
(
(
(
(
(
(
(
(
(
(
(
HUMAN_sp_Q14974_IMB1_HUMAN*876	**IBN_N.21-101*HEAT.361-397*HEAT.404-439*Arm.399-437*IMB1_q* hmmpf PB ch -42.5 FUGUE 54.46 __IMB1_1:0.18212,
Nemve1_182805*876	**IBN_N.21-101*HEAT.402-438*IMB1_b1IMB1_b1* hmmpf PB ch -41.0 __IMB1_1:0.18485)
916:0.02657,
DROME_sp_O18388_IMB_DROME*884	**IBN_N.27-107*HEAT.367-403*HEAT.409-445*Cse1.219-434*IMB1_b1IMB1_b1* hmmpf PB ch -28.5 __IMB1_1:0.21117)
1000:0.05816,
CAEEL_tr_Q9BIB8_Q9BIB8_CAEEL*896	**IBN_N.27-107*HEAT.218-254*HEAT.409-445*IMB1_b1IMB1_b1* hmmpf PB ch -27.5 __IMB1_1:0.27027)
999:0.05416,
Monbr1_33170*880	**HEAT.216-252*IBN_N.23-103*Xpo1.104-245*IMB1_b1IMB1_b1* hmmpf PB PB ch -52.0 __IMB1_1:0.32327)
710:0.01746,
(
(
(
(
(
RO3G_16315.1*862	**HEAT.211-247*HEAT.360-396*HEAT.402-438*IBN_N.21-101*Arm.398-436*IMB1_b1IMB1_b1* hmmpf PB ch -45.0 __IMB1_1:0.24917,
SCHPO_sp_O13864_IMB1_SCHPO*863	**IBN_N.21-101*HEAT.212-248*HEAT.403-439*IMB1_b1IMB1_b1* hmmpf PB ch -43.0 __IMB1_1:0.24908)
658:0.01785,
BDET_05778_BDEG_05761*822	**HEAT.311-347*HEAT.353-389*Arm.348-387*IMB1_b1IMB1_b1* hmmpf PB ch -33.0 __IMB1_1:0.27214)
473:0.01723,
AN1T_03284_AN0906*872	**HEAT.364-400*HEAT.406-442*IBN_N.21-102*IMB1_b1IMB1_b1* hmmpf PB ch -42.0 __IMB1_1:0.28614)
641:0.00819,
CRYNE_tr_Q5KIZ9_Q5KIZ9_CRYNE*865	**HEAT.212-248*HEAT.403-440*IBN_N.21-101*IMB1_b1IMB1_b1* hmmpf PB ch -40.0 __IMB1_1:0.29470)
943:0.01634,
YEAST_sp_Q06142_IMB1_YEAST*861	**HEAT.219-255*HEAT.406-442*IBN_N.25-106*Arm.401-440*IMB1_q* hmmpf PB ch -42.0 __IMB1_1:0.31148)
969:0.03005)
536:0.00395,
(
(
(
(
(
(
Phyra1_1_73238*859	**HEAT.211-247*IBN_N.21-101*IMB1_b1IMB1_b1* hmmpf PB ch -52.0 __IMB1_1:0.02192,
Physo1_1_129795*859	**IBN_N.21-101*IMB1_b1IMB1_b1* hmmpf PB ch -53.0 __IMB1_1:0.02120)
1000:0.24406,
Thaps3_12810*801	**HEAT.219-255*HEAT.371-407*HEAT.413-449*IBN_N.23-103*Arm.408-447*IMB1_b1IMB1_b1* hmmpf PB ch -50.0 __IMB1_1:0.26251)
714:0.01966,
Emihu1_415245*898	**HEAT.429-465*IBN_N.56-125*IMB1_b1IMB1_b1* hmmpf PB ch -29.5 __IMB1_1:0.28540)
539:0.01276,
(
(
(
(
Phypa1_1_193928*875	**IBN_N.23-103*HEAT.218-254*HEAT.366-402*HEAT.408-444*IMB1_b1* hmmpf PB ch -49.0 __IMB1_1:0.04640,
Phypa1_1_225742*876	**HEAT.218-254*HEAT.409-445*IBN_N.23-103*IMB1_b1* hmmpf PB ch -55.5 __IMB1_1:0.04628)
1000:0.08953,
(
(
Poptr1_1_569577*872	**IBN_N.23-103*HEAT.214-250*HEAT.404-441*IMB1_b1* hmmpf PB ch -43.5 __IMB1_1:0.06615,
ARATH_tr_Q9FJD4_Q9FJD4_ARATH*870	**IBN_N.23-103*HEAT.214-250*IMB1_b1IMB1_b1* hmmpf PB ch -43.0 __IMB1_1:0.06718)
1000:0.02712,
ORYSJ_tr_Q9ZWR4_Q9ZWR4_ORYSJ*872	**IBN_N.23-103*HEAT.214-250*HEAT.362-398*HEAT.404-441*IMB1_b1* hmmpf PB ch -43.5 __IMB1_1:0.09289)
1000:0.04245)
1000:0.05981,
(
(
(
(
Poptr1_1_257916*805	**IBN_N.23-103*HEAT.216-252*HEAT.405-441*IMB1_b0IMB1_b0* hmmpf PB ch -40.5 __IMB1_1:0.03128,
Poptr1_1_802017*871	**IBN_N.23-103*HEAT.216-252*HEAT.362-398*HEAT.404-440*IMB1_b1* hmmpf PB ch -42.5 __IMB1_1:0.03339)
1000:0.09979,
ARATH_tr_Q0WML1_Q0WML1_ARATH*657	**HEAT.2-36*HEAT.147-183*HEAT.189-225*IMB1_b0IMB1_b0* ch -38.5 FUGUE 42.93 __IMB1_1:0.14054)
1000:0.02883,
ORYSJ_tr_Q9ZWR5_Q9ZWR5_ORYSJ*868	**IBN_N.21-101*HEAT.214-250*HEAT.403-439*IMB1_b1* hmmpf PB ch -42.5 __IMB1_1:0.16223)
829:0.01881,
ORYSJ_tr_Q0DSQ6_Q0DSQ6_ORYSJ*371	**IMB1_b0IMB1_b0* ch -14.5 FUGUE 33.37 __IMB1_1:0.18512)
533:0.01460)
914:0.06875,
OSTTA_tr_Q01DS9_Q01DS9_OSTTA*859	**HEAT.393-429*IBN_N.35-115*IMB1_b1IMB1_b1* hmmpf PB ch -39.0 __IMB1_1:0.26825)
904:0.03245)
468:0.01071,
Chlre4_128929*832	**HEAT.401-437*HEAT.649-686*IBN_N.25-105*IMB1_b1IMB1_b1* hmmpf PB ch -34.0 __IMB1_1:0.30868)
464:0.01303,
Naegr1_38705*855	**HEAT.88-124*HEAT.407-443*IBN_N.24-104*IMB1_b1IMB1_b1* hmmpf PB ch -31.5 __IMB1_1:0.32272)
495:0.02092)
284:0.00591,
Phatr2_29967*872	**HEAT.371-407*HEAT.413-449*IBN_N.20-99*IMB1_b1IMB1_b1* hmmpf PB ch -43.0 __IMB1_1:0.35116)
909:0.02040,
(
(
tbruc_Tb10.70.4720*866	**IBN_N.22-104*IMB1_b1IMB1_b1* hmmpf PB ch -40.0 __IMB1_1:0.18623,
tcruz_Tc00.1047053504105.150*864	**IBN_N.22-104*IMB1_b1IMB1_b1* hmmpf PB ch -44.0 __IMB1_1:0.18415)
1000:0.05473,
leima_LmjF34.0490*870	**HEAT.174-210*HEAT.402-438*IBN_N.22-104*IMB1_b1IMB1_b1* hmmpf PB ch -47.0 __IMB1_1:0.23863)
1000:0.13325)
236:0.01195,
CMER_CMO056C*892	**IBN_N.22-103*IMB1_b1IMB1_b1* hmmpf PB ch -37.5 __IMB1_1:0.38007)
446:0.00739,
(
(
(
toxo_TGVEG_012790*971	**HEAT.413-449*HEAT.455-491*IBN_N.36-124*IMB1_b1IMB1_b1* hmmpf PB ch -43.0 __IMB1_1:0.31895,
TPA1_525.m06302*873	**HEAT.417-453*IBN_N.23-100*IMB1_b1IMB1_b1* hmmpf PB ch -38.5 __IMB1_1:0.32308)
824:0.01041,
PLAF7_tr_Q8IAY9_Q8IAY9_PLAF7*877	**IBN_N.24-104*HEAT.408-444*IMB1_b1IMB1_b1* hmmpf PB ch -31.0 __IMB1_1:0.33467)
1000:0.04342,
CRYPV_tr_Q5CYB0_Q5CYB0_CRYPV*882	**HEAT.412-448*IBN_N.21-101*Xpo1.103-254*IMB1_b1IMB1_b1* hmmpf PB ch -30.5 __IMB1_1:0.37005)
670:0.01744)
914:0.04447,
ent_h_93.m00150*827	**IBN_N.20-99*Adaptin_N.264-793*IMB1_b1IMB1_b1* hmmpf PB ch -14.0 __IMB1_1:0.43440)
265:0.00423,
(
trich_92880.m00132*825	**HEAT.399-434*IMB1_b1* hmmpf PB ch -41.0 __IMB1_1:0.42221,
trich_88456.m00145*868	**HEAT.417-452*IMB1_b0IMB1_b0* hmmpf PB ch -38.5 __IMB1_1:0.42016)
956:0.02086)
465:0.00671,
ent_h_158.m00113*843	**IMB1_b2IMB1_b2* hmmpf PB ch -11.5 __IMB1_1:0.44623)
170:0.00770,
(
(
(
trich_81368.m00075*631	**CRM1_C.317-579*XPO1_b0XPO1_b0* ch -38.0 FUGUE 22.18 __XPO1_0:0.44975,
trich_82360.m00279*1040	**XPO7_b1* ch -43.5 FUGUE 4.33 __XPO7_0:0.44724)
151:0.00109,
trich_86485.m00513*1036	**tr_Q5RIS6_Q5RIS6_DANRE_b3* hmmpf ch -80.0 __IMB4_0:0.45008)
73:0.00704,
(
trich_85781.m00168*931	**IMB3_b2IMB3_b2* ch -49.5 FUGUE 5.60 __IMB3_0:0.45049,
(
trich_88613.m00082*1060	**IMB3_b0* hmmpf ch -60.5 __IMB3_0:0.43613,
trich_94232.m00226*1048	**HEAT.377-413*IMB3_b1IMB3_b1* hmmpf ch -74.5 __IMB3_0:0.43748)
607:0.00900)
134:0.00556)
7:0.00365)
:0.00048,
(
(
(
Thaps3_21869*1671	**XPO4_b1* ch -20.5 FUGUE 4.05 __XPO4_0:0.45616,
DROME_tr_Q8MSU4_Q8MSU4_DROME*1165	**HEAT.61-97*trich_83996.m00264_b3* hmmpf ch -1.0 __XPOT_0:0.45653)
144:0.00478,
(
Naegr1_45065*627	**XPO4_b1* ch -6.5 FUGUE 4.91 __XPO4_0:0.45118,
tetra9936*983	**Cse1.156-531*CAS_CSE1.532-976*IBN_N.27-100*XPO2_b1XPO2_b1* hmmpf PB ch -10.0 __XPO2_0:0.44914)
35:0.00396)
2:0.00311,
(
TPA1_530.m02773*1435	** hmmpf PB ch -6.0 __ORPHAN_0:0.44597,
trich_91548.m00075*948	**Xpo1.95-238*IMB5_b2IMB5_b2* hmmpf PB ch -36.5 __IMB5_0:0.44632)
258:0.00960)
:0.00103)
:0.00115)
:0.00027,
(
(
(
(
(
(
(
(
(
(
(
(
(
PLAF7_tr_Q8WSV8_Q8WSV8_PLAF7*1136	**IBN_N*HEAT*HEAT*HEAT*HEAT*this annotation is from previous dataset*IMB2_b1* PB hmmpf ch -24.0 __IMB2_1:0.31537,
toxo_TGGT1_098660*935	**HEAT.488-524*HEAT.529-565*HEAT.570-606*HEAT.800-836*IBN_N.57-129*IMB2_b1IMB2_b1* hmmpf PB ch -30.0 __IMB2_1:0.30727)
999:0.06115,
(
(
(
(
(
(
(
(
(
CRYNE_tr_Q5KH73_Q5KH73_CRYNE*924	**HEAT.172-208*HEAT.415-451*HEAT.456-492*IBN_N.31-103*IMB2_b1IMB2_b1IMB2_b1* hmmpf PB ch -54.5 __IMB2_1:0.27146,
(
RO3G_11233.1*896	**HEAT.112-147*HEAT.200-235*HEAT.430-466*HEAT.478-514*HEAT.666-702*IBN_N.27-91*IMB2_b1IMB2_b1IMB2_b1* hmmpf PB ch -53.0 __IMB2_1:0.04229,
RO3G_13632.1*832	**HEAT.66-101*HEAT.154-189*HEAT.366-402*HEAT.414-450*HEAT.602-638*IMB3_b0IMB2_b0IMB2_b0IMB3_b0IMB2_b0* hmmpf PB ch -52.0 __IMB2_1:0.04225)
1000:0.22901)
376:0.00705,
SCHPO_sp_O14089_IMB2_SCHPO*910	**HEAT.127-162*HEAT.173-209*HEAT.214-250*HEAT.409-445*HEAT.450-486*IBN_N.34-122*IMB2_b1IMB2_b1IMB2_b1* hmmpf PB ch -51.0 __IMB2_1:0.28064)
577:0.01695,
(
(
(
(
(
(
HUMAN_sp_O14787-1_TNPO2_HUMAN*897	**HEAT.121-157*HEAT.209-244*HEAT.389-425*HEAT.430-466*HEAT.472-508*HEAT.659-695*IBN_N.31-99*Arm.426-464*IMB2_q* hmmpf PB ch -33.0 __IMB2_1:0.05177,
DANRE_tr_Q68EK8_Q68EK8_DANRE*889	**HEAT.121-157*.209-244*.391-427*HEAT.432-468*HEAT.474-510*HEAT.661-697*IBN_N.31-99*Arm.428-466*IMB2_b1IMB2_b1IMB2_b1* hmmpf PB ch -43.5 __IMB2_1:0.05195)
1000:0.02321,
HUMAN_sp_Q92973_TNPO1_HUMAN*890	**HEAT.124-159*.210-246*.392-428*HEAT.433-469*HEAT.475-511*HEAT.662-698*IBN_N.33-101*Arm.429-467*IMB2_q* hmmpf PB ch -37.0 FUGUE 61.48 __IMB2_1:0.07487)
1000:0.03169,
Nemve1_243273*887	**HEAT.122-157*HEAT.208-244*HEAT.388-424*HEAT.429-465*HEAT.471-507*HEAT.658-694*IBN_N.31-99*IMB2_b1IMB2_b1IMB2_b1* hmmpf PB ch -32.5 __IMB2_1:0.10689)
1000:0.06454,
(
DROME_tr_O76331_O76331_DROME*893	**HEAT.122-157*.167-203*.209-244*HEAT.396-432*HEAT.437-473*HEAT.479-515*HEAT.665-701*IBN_N.31-99*IMB2_b1IMB2_b1IMB2_b1* hmmpf PB ch -33.0 __IMB2_1:0.13896,
DROME_tr_Q8MSM3_Q8MSM3_DROME*853	**HEAT.99-134*.140-176*.354-390*HEAT.395-431*HEAT.437-473*HEAT.623-659*IBN_N.11-76*IMB1_b0IMB2_b0IMB2_b0IMB3_b0IMB2_b0* hmmpf PB ch -25.0 __IMB2_1:0.14071)
516:0.03431)
1000:0.08186,
CAEEL_tr_O62332_O62332_CAEEL*883	**HEAT.382-418*HEAT.423-459*HEAT.467-503*IBN_N.31-100*IMB2_b1IMB2_b1IMB2_b1* hmmpf PB ch -39.5 __IMB2_1:0.25515)
881:0.03125,
(
Phyra1_1_72223*904	**HEAT.443-479*HEAT.486-522*IBN_N.33-105*IMB2_b1IMB2_b1IMB2_b1* hmmpf PB ch -47.0 __IMB2_1:0.02386,
Physo1_1_109625*882	**HEAT.421-457*HEAT.464-500*IBN_N.11-83*IMB2_b1IMB2_b1IMB2_b1* hmmpf PB ch -43.5 __IMB2_1:0.02382)
1000:0.26337)
204:0.00877)
234:0.01247,
DICDI_sp_Q55CQ7_TNPO_DICDI*931	**HEAT.208-244*HEAT.467-503*IBN_N.32-99*HEAT_PBS.447-483*DUF2454.514-757*IMB2_b1IMB2_b1* hmmpf PB ch -30.5 __IMB2_1:0.30901)
148:0.00283,
Naegr1_59209*889	**HEAT.437-473*IBN_N.31-100*IMB2_b1IMB2_b1* hmmpf PB ch -31.0 __IMB2_1:0.31028)
361:0.01389,
(
RO3G_07057.1*719	**HEAT.270-306*HEAT.541-580*IMB2_b0IMB2_b0IMB2_b0* ch -29.0 FUGUE 29.66 __IMB2_1:0.30080,
RO3G_14279.1*599	**HEAT.286-322*HEAT.334-370*HEAT.523-559*IMB2_b0IMB2_b0IMB3_b0IMB2_b0* ch -33.0 FUGUE 18.90 __IMB2_1:0.29606)
846:0.03262)
167:0.00919,
AN1T_03305_AN0926*939	**HEAT.224-259*HEAT.422-458*HEAT.463-499*IBN_N.32-109*Xpo1.111-252*IMB2_b1IMB2_b1* hmmpf PB ch -49.5 __IMB2_1:0.34181)
158:0.00929,
(
(
(
(
(
(
Phypa1_1_176214*898	**HEAT.433-469*HEAT.479-515*HEAT.663-699*IBN_N.33-101*IMB2_b0IMB2_b0IMB3_b0IMB2_b0* hmmpf PB ch -33.5 __IMB2_1:0.04872,
Phypa1_1_224057*897	**HEAT.388-427*HEAT.662-698*IBN_N.33-101*IMB2_b1IMB2_b1* hmmpf PB ch -37.0 __IMB2_1:0.04860)
846:0.01114,
Phypa1_1_203270*906	**HEAT.233-265*HEAT.492-528*HEAT.676-712*IBN_N.43-111*IMB1_b0IMB2_b0IMB2_b0IMB2_b0* hmmpf PB ch -36.5 __IMB2_1:0.05960)
996:0.01936,
Phypa1_1_162281*892	**HEAT.213-249*HEAT.427-463*HEAT.658-693*IBN_N.33-101*IMB2_b1* hmmpf PB ch -34.5 __IMB2_1:0.07906)
1000:0.08891,
(
(
(
Poptr1_1_804102*887	**HEAT.428-464*HEAT.658-694*IBN_N.36-104*IMB2_b1IMB2_b1IMB2_b1* hmmpf PB ch -32.5 __IMB2_1:0.03259,
Poptr1_1_818217*889	**HEAT.386-425*HEAT.430-466*HEAT.660-696*IBN_N.38-106*IMB1_b0IMB2_b0IMB2_b0IMB3_b0IMB2_b0* hmmpf PB ch -34.5 __IMB2_1:0.03174)
1000:0.08427,
ARATH_tr_Q8H2D6_Q8H2D6_ARATH*894	**HEAT.220-256*HEAT.388-427*HEAT.432-468*HEAT.661-698*IBN_N.37-105*IMB2_b1* hmmpf PB ch -33.5 __IMB2_1:0.11604)
979:0.02023,
ORYSJ_tr_Q0J8R4_Q0J8R4_ORYSJ*858	**HEAT.215-251*HEAT.384-423*HEAT.428-464*HEAT.475-510*HEAT.658-694*IBN_N.35-103*Xpo1.105-237*IMB2_b1IMB2_b1* hmmpf PB ch -34.0 __IMB2_1:0.13940)
1000:0.03147)
1000:0.08205,
ARATH_tr_Q9ZVW7_Q9ZVW7_ARATH*547	**HEAT.77-113*HEAT.306-342*IMB2_b0IMB2_b0IMB2_b0* ch -10.5 FUGUE 26.69 __IMB2_1:0.25953)
508:0.06411,
(
Chlre4_120033*898	**HEAT.171-207*HEAT.384-422*HEAT.427-463*HEAT.473-509*IBN_N.31-99*IMB2_b1IMB2_b1* hmmpf PB ch -4.0 __IMB2_1:0.30457,
OSTTA_tr_Q00W06_Q00W06_OSTTA*944	**HEAT.249-285*HEAT.426-462*HEAT.467-503*HEAT.709-745*IBN_N.68-137*IMB2_b1IMB2_b1* hmmpf PB ch -22.5 __IMB2_1:0.30873)
803:0.01378)
158:0.02689)
316:0.01236,
(
Phatr2_46132*1008	**HEAT.453-489*HEAT.545-581*HEAT.738-774*IMB2_b1* ch -43.5 FUGUE 28.61 __IMB2_1:0.25425,
Thaps3_27599*833	**HEAT.61-97*HEAT.283-319*IMB2_b1IMB2_b1* ch -47.0 FUGUE 24.42 __IMB2_1:0.25240)
1000:0.10929)
276:0.01160)
350:0.00725,
Monbr1_17564*905	**HEAT.413-449*HEAT.454-490*HEAT.678-715*IBN_N.34-102*Xpo1.103-240*IMB2_b1IMB2_b1* hmmpf PB PB ch -61.0 __IMB2_1:0.37544)
395:0.01150,
YEAST_sp_P38217_IMB2_YEAST*918	**HEAT.416-452*HEAT.458-493*HEAT.499-534*HEAT.689-724*IMB2_q* hmmpf ch -57.5 __IMB2_1:0.39126)
377:0.01149,
(
(
tcruz_Tc00.1047053510655.90*907	**HEAT.663-699*IMB2_b1IMB2_b1* hmmpf ch -34.0 __IMB2_1:0.17695,
tbruc_Tb09.211.4360*939	**HEAT.505-541*HEAT.695-731*IMB2_b1IMB2_b1* hmmpf ch -37.0 __IMB2_1:0.17696)
1000:0.08643,
leima_LmjF35.2330*919	**HEAT.485-521*IMB2_b1* hmmpf ch -36.5 __IMB2_1:0.26502)
1000:0.14260)
305:0.00787,
CRYPV_tr_Q5CVN2_Q5CVN2_CRYPV*936	**HEAT.417-453*HEAT.458-494*HEAT.731-767*IMB2_b1IMB2_b1* hmmpf ch -25.0 __IMB2_1:0.41086)
292:0.01182,
TPA1_529.m04459*971	**HEAT.436-472*HEAT.479-515*IBN_N.29-96*IMB2_b1IMB2_b1* hmmpf PB ch -18.0 __IMB2_1:0.42283)
404:0.01384,
tetra6443*931	**IBN_N.30-99*IMB2_b1IMB2_b1* hmmpf PB ch -17.0 __IMB2_1:0.43941)
230:0.01264,
(
tetra11817*968	**IBN_N.21-131*IMB1_b1IMB1_b1* hmmpf PB ch -14.5 __IMB1_0:0.44976,
trich_89831.m00054*904	**IBN_N.24-82*IPO8_b2IPO8_b2* hmmpf ch -59.0 __IPO8_0:0.44862)
102:0.00554)
5:0.00148,
(
(
(
(
(
(
(
(
(
(
(
(
(
(
(
(
(
(
(
Phypa1_1_169387*1121	**HEAT.141-177*HEAT.416-452*HEAT.458-495*HEAT.921-957*HEAT_PBS.437-474*Adaptin_N.39-602*IMB3_b1IMB3_b1* hmmpf ch -53.0 __IMB3_1:0.03017,
Phypa1_1_206059*1125	**HEAT.145-181*HEAT.420-456*HEAT.462-499*HEAT.925-961*HEAT_PBS.441-478*IMB3_b0IMB4_b0IMB4_b0IMB3_b0IMB3_b0* hmmpf ch -48.5 __IMB3_1:0.02965)
1000:0.12636,
(
(
(
(
Poptr1_1_555202*1115	**HEAT.412-448*HEAT.917-953*HEAT_PBS.433-470*IBN_N.41-113*DUF577.102-276*Adaptin_N.33-570*IMB3_b1* hmmpf PB ch -48.5 __IMB3_1:0.02223,
Poptr1_1_797014*1115	**HEAT.412-448*HEAT.917-953*HEAT_PBS.433-470*DUF577.102-276*IBN_N.41-113*Adaptin_N.35-570*IMB3_b1* hmmpf PB ch -51.0 __IMB3_1:0.02265)
1000:0.06045,
ARATH_tr_Q93VS8_Q93VS8_ARATH*1116	**HEAT.414-450*HEAT.919-955*HEAT_PBS.435-472*IBN_N.41-114*Adaptin_N.34-577*IMB3_b1IMB3_b1* hmmpf PB ch -49.0 __IMB3_1:0.08407)
1000:0.03794,
(
ORYSJ_tr_Q0DPC7_Q0DPC7_ORYSJ*645	**HEAT.447-483*IMB3_b0IMB3_b0IMB3_b0* ch -30.0 FUGUE 9.82 __IMB3_1:0.10237,
ORYSJ_tr_Q6ZL37_Q6ZL37_ORYSJ*1123	**HEAT.421-457*HEAT.463-500*HEAT.925-961*HEAT_PBS.442-479*Proteasom_PSMB.108-567*IMB3_b1IMB3_b1* hmmpf ch -48.0 __IMB3_1:0.10881)
617:0.01135)
546:0.00621,
Poptr1_1_241726*1117	**HEAT.414-450*HEAT.456-493*HEAT.919-955*IBN_N.39-114*IMB3_b0IMB4_b0IMB3_b0IMB3_b0* hmmpf ch -46.0 __IMB3_1:0.12906)
1000:0.02911)
1000:0.08924,
OSTTA_tr_Q00SR0_Q00SR0_OSTTA*1517	**HEAT.1120-1156*HEAT.1205-1241*HEAT_PBS.1141-1178*Adaptin_N.804-1396*IMB3_b1IMB3_b1* hmmpf ch -49.5 __IMB3_1:0.24382)
1000:0.05645,
Emihu1_224551*1026	**HEAT.399-435*HEAT.799-835*IBN_N.27-102*Xpo1.105-245*IMB3_b1IMB3_b1* hmmpf PB ch -42.0 __IMB3_1:0.30164)
996:0.02275,
Naegr1_36824*1089	**HEAT.121-156*HEAT.162-198*HEAT.392-428*HEAT.434-470*HEAT.897-933*IBN_N.25-96*Xpo1.99-233*IMB3_b1IMB3_b1* hmmpf PB ch -44.0 __IMB3_1:0.32985)
917:0.01700,
(
Phyra1_1_78209*1130	**HEAT.352-388*HEAT.393-429*HEAT.921-957*IMB3_b1IMB3_b1* hmmpf ch -59.0 __IMB3_1:0.02594,
Physo1_1_139352*1130	**HEAT.393-429*HEAT.921-957*IBN_N.21-92*IMB3_b1IMB3_b1* hmmpf ch -57.0 __IMB3_1:0.02632)
1000:0.31874)
704:0.01147,
(
Phyra1_1_78006*1192	**HEAT.422-458*IBN_N.25-98*IMB3_b0IMB3_b0IMB3_b0* hmmpf ch -55.5 __IMB3_1:0.03466,
Physo1_1_136866*1192	**HEAT.420-456*IMB3_b0IMB3_b0IMB3_b0* hmmpf ch -54.5 __IMB3_1:0.03442)
1000:0.31817)
822:0.01364,
(
(
(
(
(
AN1T_01520_AN5717*1095	**HEAT.174-210*HEAT.406-442*HEAT.448-484*HEAT.490-526*HEAT.904-940*IBN_N.30-111*Proteasom_PSMB.337-714*IMB3_b1IMB3_b1* hmmpf PB ch -50.5 __IMB3_1:0.27072,
SCHPO_sp_O74476_IMB3_SCHPO*1095	**HEAT.407-443*HEAT.449-485*HEAT.491-527*HEAT.904-940*IMB3_b1IMB3_b1* hmmpf ch -54.5 __IMB3_1:0.27014)
997:0.02527,
RO3G_11688.1*906	**HEAT.410-446*HEAT.452-488*Adaptin_N.54-575*DUF2454.370-644*IMB3_b1IMB3_b1* hmmpf PB ch -61.0 __IMB3_1:0.29394)
887:0.01836,
YEAST_sp_P32337_IMB3_YEAST*1089	**HEAT.172-208*HEAT.404-439*HEAT.445-482*HEAT.488-524*HEAT.895-931*IMB3_q* hmmpf ch -54.0 __IMB3_1:0.31432)
903:0.02553,
BDET_00422_BDEG_00420*1106	**HEAT.405-441*HEAT.490-526*HEAT.900-936*IMB3_b1IMB3_b1* hmmpf ch -45.5 __IMB3_1:0.34191)
911:0.01397,
(
(
Nemve1_235624*1089	**HEAT.378-414*IMB3_b1IMB3_b1IMB3_b1* hmmpf ch -44.0 __IMB3_1:0.23901,
(
(
HUMAN_tr_Q86XC7_Q86XC7_HUMAN*1115	**HEAT.371-407*HEAT.412-448*HEAT.454-491*HEAT.918-954*IBN_N.47-116*IMB3_q* hmmpf PB ch -50.5 FUGUE 25.68 __IMB3_1:0.06630,
DANRE_tr_B8JHR9_B8JHR9_DANRE*1077	**HEAT.349-385*HEAT.390-426*HEAT.432-469*HEAT.896-932*IBN_N.28-95*IMB3_b1IMB3_b1IMB3_b1* hmmpf ch -46.5 __IMB3_1:0.06555)
1000:0.05233,
HUMAN_sp_O60518_RNBP6_HUMAN*1105	**HEAT.402-438*HEAT.908-944*IMB3_q* hmmpf ch -43.5 __IMB3_1:0.12083)
1000:0.12073)
738:0.08551,
CAEEL_tr_Q9N5V3_Q9N5V3_CAEEL*1092	**HEAT.350-386*HEAT.391-427*HEAT.889-925*IMB3_b1IMB3_b1* hmmpf PB ch -68.5 __IMB3_1:0.32887)
660:0.03042)
617:0.01619)
711:0.01635,
(
(
Poptr1_1_552872*1189	**HEAT.995-1026*IMB3_b0IMB3_b0IMB3_b0* ch 14.5 FUGUE 22.27 __IMB3_1:0.13076,
Poptr1_1_759087*620	**IMB3_b0IMB3_b0IMB3_b0* ch 14.5 FUGUE 7.26 __IMB3_1:0.11924)
1000:0.16230,
(
Poptr1_1_562668*1071	**Proteasom_PSMB.73-579*IMB3_b0IMB3_b0IMB3_b0* ch -17.5 FUGUE 14.94 __IMB3_1:0.09882,
Poptr1_1_764224*633	**IMB3_b0IMB3_b0* ch -6.5 FUGUE 5.39 __IMB3_1:0.08559)
945:0.19449)
945:0.10656)
296:0.01144,
Monbr1_32626*1103	**HEAT.462-498*IBN_N.77-152*IMB3_b1IMB3_b1* hmmpf ch -48.5 __IMB3_1:0.40240)
125:0.00712,
CMER_CMI255C*1228	**HEAT.197-233*HEAT.434-470*HEAT.476-512*HEAT_PBS.455-492*Proteasom_PSMB.117-492*IMB3_b1IMB3_b1* ch -67.5 FUGUE 18.12 __IMB3_1:0.40921)
75:0.00305,
Emihu1_453318*1130	**HEAT.424-460*HEAT.465-501*IMB3_b0IMB3_b0IMB3_b0* ch -30.5 FUGUE 14.93 __IMB3_1:0.40886)
70:0.01117,
Phatr2_45915*1243	**IMB3_b0IMB3_b0* hmmpf ch -33.5 __IMB3_1:0.43219)
12:0.00589,
(
(
(
tbruc_Tb11.01.7010*1072	**HEAT.391-427*HEAT.433-469*Adaptin_N.319-1029*IMB3_b1IMB3_b1* hmmpf ch -61.5 __IMB3_1:0.15839,
tcruz_Tc00.1047053506425.40*1067	**HEAT.163-199*HEAT.390-426*HEAT.432-468*IMB3_b1IMB3_b1* ch -50.5 FUGUE 15.25 __IMB3_1:0.16056)
1000:0.12387,
leima_LmjF32.2150*1082	**HEAT.393-429*HEAT.435-471*IMB3_b1IMB3_b1* ch -59.5 FUGUE 18.15 __IMB3_1:0.28359)
1000:0.14469,
(
(
(
TPA1_525.m06387*1099	**HEAT.408-444*HEAT.450-486*HEAT.906-942*IMB3_b1IMB3_b1* hmmpf ch -35.5 __IMB3_1:0.30417,
PLAF7_tr_Q8I3M5_Q8I3M5_PLAF7*1123	**HEAT.426-462*HEAT.468-504*Arm.421-460*IBN_N.22-116*DUF2454.329-574*IMB3_b1IMB3_b1* hmmpf ch -50.5 __IMB3_1:0.30480)
960:0.01756,
toxo_TGVEG_026320*1238	**HEAT.482-518*HEAT.524-560*IBN_N.24-99*IMB3_b1IMB3_b1* hmmpf PB ch -59.0 __IMB3_1:0.32181)
1000:0.07426,
CRYPV_tr_Q5CY89_Q5CY89_CRYPV*1127	**HEAT.416-452*HEAT.458-494*DUF2454.311-651*IMB3_b1IMB3_b1* hmmpf ch -44.5 __IMB3_1:0.39773)
440:0.02636)
32:0.00359)
75:0.00577,
toxo_TGME49_105040*1173	**IMB3_b0* hmmpf ch -53.5 __IMB3_1:0.43638)
44:0.00608,
tetra23017*1093	**IMB3_b0IMB3_b0IMB3_b0* hmmpf ch -37.5 __IMB3_1:0.44023)
13:0.00097,
(
(
(
(
(
(
(
(
(
(
(
HUMAN_sp_Q8TEX9-2_IPO4_HUMAN*1083	**HEAT.347-383*HEAT.389-425*HEAT.474-511*HEAT.894-930*IBN_N.24-90*IMB4_b1* hmmpf PB ch -46.0 FUGUE 21.82 __IMB4_1:0.29211,
Nemve1_248390*1108	**HEAT.342-378*HEAT.384-420*HEAT.920-956*HEAT.1023-1058*IBN_N.22-88*IMB4_b1IMB4_b1* hmmpf PB ch -51.5 __IMB4_1:0.29326)
1000:0.07211,
(
(
(
(
(
Poptr1_1_822312*1049	**HEAT.154-191*HEAT.373-409*HEAT.414-450*HEAT.860-896*IBN_N.23-89*IMB3_b0IMB4_b0IMB4_b0IMB3_b0IMB3_b0* hmmpf PB PB ch -43.5 __IMB4_1:0.02675,
Poptr1_1_832631*1049	**HEAT.154-191*HEAT.373-409*HEAT.414-450*HEAT.860-896*IBN_N.23-89*Xpo1.92-230*IMB4_b1IMB4_b1* hmmpf PB PB ch -46.0 __IMB4_1:0.02669)
1000:0.07255,
ARATH_tr_Q8W498_Q8W498_ARATH*1048	**HEAT.154-191*HEAT.373-409*HEAT.414-450*HEAT.715-752*HEAT.860-896*IBN_N.23-89*IMB4_b1IMB4_b1* hmmpf PB PB ch -46.5 __IMB4_1:0.10016)
1000:0.09635,
Phypa1_1_217532*1050	**HEAT.153-190*HEAT.332-368*HEAT.373-409*HEAT.414-450*HEAT.863-899*IBN_N.22-88*IMB4_b1IMB4_b1* hmmpf PB ch -44.0 __IMB4_1:0.19714)
1000:0.13433,
OSTTA_tr_Q00WP4_Q00WP4_OSTTA*1024	**HEAT.103-139*HEAT.335-371*IMB4_b1IMB4_b1* hmmpf ch -60.5 __IMB4_1:0.33880)
760:0.02219,
(
(
Phatr2_23582*765	**HEAT.101-137*HEAT.142-178*HEAT.598-634*IMB4_b1IMB4_b1* ch -53.5 FUGUE 14.87 __IMB4_1:0.18359,
Thaps3_262326*1009	**HEAT.394-429*HEAT.434-470*HEAT.745-781*IBN_N.19-87*IMB4_b1IMB4_b1* hmmpf PB ch -57.5 __IMB4_1:0.18196)
996:0.15588,
(
Phyra1_1_81386*1081	**HEAT.397-432*IBN_N.27-93*IMB3_b0IMB4_b0IMB4_b0IMB3_b0IMB3_b0* hmmpf PB ch -64.5 __IMB4_1:0.01894,
Physo1_1_134803*1081	**HEAT.397-432*HEAT.893-929*IBN_N.27-93*IMB3_b0IMB4_b0IMB4_b0IMB3_b0IMB3_b0* hmmpf PB ch -65.0 __IMB4_1:0.01902)
1000:0.31257)
903:0.02296)
916:0.01101)
601:0.00273,
(
(
(
(
(
RO3G_01031.1*991	**HEAT.331-367*HEAT.372-408*HEAT.413-449*HEAT.865-901*IBN_N.27-94*IMB3_b0IMB4_b0IMB4_b0IMB3_b0IMB3_b0* hmmpf PB ch -58.0 __IMB4_1:0.12713,
RO3G_16184.1*1331	**HEAT.667-703*HEAT.708-744*HEAT.1155-1191*IBN_N.314-381*Myb_DNA-binding.216-257*IMB4_b1* hmmpf PB ch -45.0 __IMB4_1:0.12946)
1000:0.05399,
RO3G_00509.1*1049	**HEAT.380-416*HEAT.422-457*HEAT.873-909*IBN_N.27-94*Proteasom_PSMB.81-525*Cse1.205-409*IMB4_b1* hmmpf PB ch -62.5 __IMB4_1:0.18099)
1000:0.09958,
CRYNE_tr_Q5KFR0_Q5KFR0_CRYNE*1080	**HEAT.165-202*HEAT.386-422*HEAT.900-936*IBN_N.27-98*Cse1.153-415*IMB4_b1IMB4_b1* hmmpf PB ch -62.0 __IMB4_1:0.28453)
999:0.02792,
SCHPO_sp_O60100_IMB4_SCHPO*1067	**HEAT.118-154*HEAT.159-194*HEAT.378-414*HEAT.889-925*IBN_N.27-94*IMB4_b1IMB4_b1* hmmpf PB ch -68.5 __IMB4_1:0.31620)
935:0.01995,
BDET_04248_BDEG_04235*1062	**HEAT.162-199*HEAT.385-420*HEAT.900-936*IBN_N.31-97*IMB4_b1IMB4_b1* hmmpf PB ch -51.5 __IMB4_1:0.33308)
1000:0.03655)
771:0.01732,
AN1T_02964_AN2120*1093	**HEAT.380-416*HEAT.474-510*HEAT.920-956*IBN_N.24-91*DUF2063.537-606*UME.870-978*IMB4_b1IMB4_b1* hmmpf PB ch -72.0 __IMB4_1:0.39037)
598:0.01485,
YEAST_sp_P40069_IMB4_YEAST*1113	**HEAT.393-428*HEAT.898-935*IBN_N.25-92*Adaptin_N.2-606*Proteasom_PSMB.182-675*IMB4_q* hmmpf PB ch -67.5 __IMB4_1:0.40518)
216:0.01088,
Naegr1_80249*1084	**HEAT.163-198*HEAT.398-434*HEAT.439-475*HEAT.897-933*IBN_N.33-99*IMB4_b1IMB4_b1* hmmpf PB ch -52.5 __IMB4_1:0.41473)
149:0.00613,
DROME_tr_Q8SWQ9_Q8SWQ9_DROME*1079	**HEAT.349-385*HEAT.391-427*HEAT.698-734*HEAT.896-932*IBN_N.24-91*IMB4_b1IMB4_b1* hmmpf PB ch -48.5 __IMB4_1:0.42467)
103:0.00269,
(
tbruc_Tb11.01.8030*1149	**HEAT.459-495*IBN_N.34-102*IMB4_b1IMB4_b1* hmmpf ch -52.0 __IMB4_1:0.26840,
leima_LmjF07.0720*1257	**HEAT.460-496*IMB4_b1IMB4_b1* hmmpf ch -48.5 __IMB4_1:0.26924)
993:0.15747)
270:0.00383,
Emihu1_469192*943	**HEAT.319-355*HEAT.736-772*IBN_N.35-101*IMB4_b0IMB3_b0* hmmpf PB ch -48.0 __IMB4_1:0.42719)
41:0.00234,
(
DICDI_tr_Q55BW3_Q55BW3_DICDI*1103	**HEAT.382-418*IBN_N.30-96*Adaptin_N.8-539*IMB4_b1* hmmpf PB ch -46.5 __IMB4_1:0.42145,
toxo_TGVEG_024070*1169	**HEAT.410-446*HEAT.451-487*IMB4_b1IMB4_b1* hmmpf ch -43.0 __IMB4_1:0.42552)
242:0.00742)
87:0.00127,
tetra15063*1108	**HEAT.184-220*HEAT.412-448*Adaptin_N.336-1035*IMB4_b1* hmmpf PB ch -44.0 __IMB4_1:0.43091)
261:0.00872)
7:0.00513,
(
(
ent_h_2.m00597*1074	**HEAT.387-423*IMB3_b0IMB3_b0* hmmpf ch -40.5 __IMB3_0:0.33985,
ent_h_65.m00148*1062	**HEAT.427-463*IMB3_b1IMB3_b1* hmmpf ch -35.5 __IMB3_0:0.33788)
1000:0.10404,
ent_h_304.m00059*1036	**HEAT.389-421*IBN_N.26-92*IMB4_b1IMB4_b1* hmmpf PB ch -43.0 __IMB4_0:0.43814)
192:0.00653)
6:0.00188,
(
(
(
DICDI_sp_Q54EW3_IPO5_DICDI*1067	**HEAT.389-425*IMB3_b1IMB3_b1* hmmpf ch -47.5 __IMB3_0:0.43259,
(
ent_h_7.m00461*1076	**IMB3_b0IMB3_b0* ch -33.0 FUGUE 16.46 __IMB3_0:0.42174,
ent_h_400.m00030*1088	**IMB3_b0IMB3_b0* hmmpf ch -23.0 __IMB3_0:0.42344)
908:0.01449)
279:0.00456,
ent_h_77.m00160*1097	**IMB3_b0IMB3_b0* ch -27.0 FUGUE 12.91 __IMB3_0:0.43960)
170:0.00829,
(
tetra29178*1168	**HEAT.504-540*HEAT.546-582*IBN_N.78-147*IMB3_b1IMB3_b1* hmmpf ch -45.0 __IMB3_0:0.44599,
tetra11063*1123	**HEAT.459-495*HEAT.684-720*IMB3_b0IMB3_b0IMB3_b0* ch -27.0 FUGUE 13.06 __IMB3_0:0.44767)
96:0.00239)
16:0.00180)
:0.00531)
:0.00328,
(
(
(
RO3G_12299.1*1133	**XPO4_b1* hmmpf ch -43.5 __XPO4_0:0.44426,
DICDI_sp_Q54UP5_XPO4_DICDI*1133	**XPO4_b1* hmmpf ch -8.0 __XPO4_0:0.44611)
267:0.00908,
(
trich_93793.m00230*970	**IMB4_b2IMB4_b2* hmmpf ch -54.0 __IMB4_0:0.44875,
ent_h_284.m00069*980	**IBN_N.25-92*IPO8_b1IPO8_b1* hmmpf PB ch -23.0 __IPO8_0:0.44598)
83:0.00518)
2:0.00311,
(
(
(
(
(
DICDI_tr_Q54QV1_Q54QV1_DICDI*981	**Xpo1.153-297*IBN_N.80-147*TNPO3_b0* hmmpf PB PB ch -21.0 __TNPO3_0:0.43600,
DICDI_sp_Q54WT9_IP13B_DICDI*1119	**IBN_N.94-156*Xpo1.165-309*IPO13_b0* hmmpf PB PB ch -11.5 __TNPO3_0:0.43718)
664:0.01218,
ent_h_164.m00094*930	**XPO6_b1* hmmpf ch -18.5 __XPO6_0:0.45094)
109:0.00732,
(
DICDI_sp_Q54C85_IP13A_DICDI*1064	**Xpo1.115-271*IBN_N.44-109*TNPO3_b1IPO13_b1* hmmpf PB PB ch -14.5 __TNPO3_0:0.44570,
Naegr1_61907*1369	**TNPO3_b2IPO13_b2TNPO3_b2* hmmpf ch -8.0 __TNPO3_0:0.45164)
73:0.00587)
1:0.00188,
(
(
DICDI_tr_Q54S92_Q54S92_DICDI*1069	**IBN_N.41-107*Xpo1.127-292*DUF734.940-1006* hmmpf PB ch -9.0 __ORPHAN_0:0.44422,
trich_82569.m00117*967	**Adaptin_N.75-660*IMB2_b2IMB2_b2IMB2_b2* hmmpf ch -58.0 __IMB2_0:0.44802)
58:0.00316,
trich_97026.m00045*1003	**IBN_N.19-86*IMB4_b2IMB4_b2* hmmpf PB ch -66.5 __IMB4_0:0.45091)
:0.00415)
:0.00047,
(
tetra10487*1078	**KA120_b2KA120_b2* hmmpf ch -29.5 __KA120_0:0.45119,
(
trich_84088.m00284*965	**XPO7_b2* hmmpf ch -28.0 __XPO7_0:0.44642,
Naegr1_77671*1164	**Transmemb_17.60-162*Xpo1.336-498*XPO6_b1* hmmpf PB ch -18.0 __XPO6_0:0.44981)
377:0.00801)
28:0.00362)
:0.00067)
:0.00139)
:0.00025,
(
(
(
(
(
(
(
DROME_tr_Q9VEC5_Q9VEC5_DROME*971	**IBN_N.27-93*Xpo1.98-242*IPO13_b1* hmmpf PB PB ch -5.0 __TNPO3_0:0.44091,
CAEEL_tr_Q22529_Q22529_CAEEL*930	**Xpo1.108-247*IPO13_b1* hmmpf PB ch -31.5 __TNPO3_0:0.43904)
410:0.00521,
CAEEL_tr_O17244_O17244_CAEEL*949	**Xpo1.65-215*TNPO3_b1TNPO3_b1* hmmpf PB ch -4.0 __TNPO3_0:0.45110)
181:0.00667,
YEAST_sp_P32767_PDR6_YEAST*1081	**PDR6_q* hmmpf ch -30.5 __TNPO3_0:0.45568)
34:0.00171,
(
ent_h_214.m00074*911	**Xpo1.100-238*TNPO3_b1* hmmpf PB ch -16.0 __TNPO3_0:0.43790,
ent_h_205.m00092*884	**Xpo1.98-233*TNPO3_b1* hmmpf PB ch -5.0 __TNPO3_0:0.44049)
569:0.01305)
7:0.00331,
(
(
trich_92210.m00106*814	**Xpo1.99-232*XPOT_b2XPOT_b2* hmmpf PB ch -46.5 __XPOT_0:0.43524,
ent_h_110.m00131*921	**Xpo1.104-244*XPOT_b1XPOT_b1* hmmpf PB ch -1.0 __XPOT_0:0.44103)
621:0.01644,
(
trich_93986.m00197*1018	**IBN_N.27-93*IMB4_b1* hmmpf PB ch -78.5 __IMB4_0:0.43926,
trich_82178.m00170*1029	**Tc00.1047053511031.49_b3* hmmpf ch -74.5 __IMB4_0:0.44285)
511:0.01372)
21:0.00106)
:0.00164,
(
(
trich_85889.m00458*1004	**CRM1_C.714-976*IBN_N.24-89*Xpo1.94-246*XPO1_b0* hmmpf PB ch -49.0 __XPO1_0:0.44797,
trich_94687.m00138*809	**HEAT.372-408*IMB1_b2IMB1_b2* ch -41.0 FUGUE 10.83 __IMB1_0:0.45012)
71:0.00456,
(
trich_94179.m00284*928	**IBN_N.31-108*KA120_b2KA120_b2* hmmpf PB ch -51.5 __KA120_0:0.44306,
ent_h_315.m00038*830	**XPO1_b2XPO1_b2* hmmpf ch -4.5 __XPO1_0:0.44251)
208:0.01068)
3:0.00351)
:0.00090,
(
(
(
(
DICDI_sp_Q54PQ8_XPO5_DICDI*1135	**Xpo1.104-270*IBN_N.32-98*XPO5_b1XPO5_b1* hmmpf PB PB ch 2.5 __XPO5_0:0.44022,
trich_88026.m00185*968	**IBN_N.27-93* hmmpf PB ch -61.0 __IMB4_0:0.43952)
200:0.00997,
(
Naegr1_46183*1125	**IBN_N.82-138*IMB5_b1IMB5_b1* hmmpf PB ch -45.5 __IMB5_0:0.44624,
TPA1_525.m05407*1122	**KA120_b1* hmmpf ch -4.0 __KA120_0:0.44761)
193:0.00555)
3:0.00295,
(
(
(
(
PLAF7_tr_Q8I2I8_Q8I2I8_PLAF7*1342	**CAS_CSE1.915-1328*XPO2_b1* hmmpf ch 10.0 __XPO2_0:0.44384,
ent_h_54.m00195*823	**IBN_N.35-101*Xpo1.107-250*BP28CT.633-780*XPO1_b1XPO1_b1* hmmpf PB PB ch -9.5 __XPO1_0:0.44409)
220:0.00199,
PLAF7_tr_Q8ILE0_Q8ILE0_PLAF7*1585	**IBN_N.29-101*KA120_b2KA120_b2* hmmpf PB ch 9.5 __KA120_0:0.45036)
66:0.00354,
PLAF7_tr_C0H4L1_C0H4L1_PLAF7*1229	**IBN_N.28-96*IPO8_b1IPO8_b1* hmmpf PB ch -31.0 __IPO8_0:0.44722)
22:0.00624,
trich_102167.m00009*773	**HEAT.132-169*IMB5_b2IMB5_b2* ch -47.0 FUGUE 7.12 __IMB5_0:0.45694)
:0.00050)
:0.00166,
(
(
(
(
tetra24181*935	**IPO8_b1* ch -44.5 FUGUE 17.97 __IPO8_0:0.45504,
ent_h_44.m00177*871	**XPO2_b2* ch -11.0 FUGUE 14.62 __XPO2_0:0.44319)
54:0.00130,
trich_96044.m00443*847	**IBN_N.24-85*IMB1_b0* hmmpf PB ch -31.0 __IMB1_0:0.44540)
9:0.00204,
(
(
trich_96685.m00134*1102	**ent_h_77.m00160_b3* hmmpf ch -54.5 __IMB3_0:0.44134,
trich_89416.m00098*1089	**LmjF36.2680_b3* hmmpf ch -53.0 __XPO5_0:0.44148)
592:0.00943,
CRYPV_tr_Q5CWV9_Q5CWV9_CRYPV*1399	**TNPO3_b2TNPO3_b2* hmmpf ch -10.0 __TNPO3_0:0.44977)
146:0.00340)
:0.00386,
(
(
(
PLAF7_tr_Q8IEF5_Q8IEF5_PLAF7*1232	**Xpo1.94-245*XPOT_b1* hmmpf PB ch -8.5 __XPOT_0:0.44411,
CRYPV_tr_Q5CYM5_Q5CYM5_CRYPV*1303	**Xpo1.121-278*XPOT_b1XPOT_b1* hmmpf PB ch -1.5 __XPOT_0:0.44134)
172:0.00407,
trich_89692.m00552*855	**Xpo1.97-231*XPOT_b2XPOT_b2* hmmpf PB ch -41.0 __XPOT_0:0.44807)
66:0.00584,
(
tetra22650*1023	**IBN_N.42-118*KA120_b2KA120_b2IPO8_b2* hmmpf PB ch -8.0 __KA120_0:0.44294,
trich_84063.m00020*827	**IMB5_b1* hmmpf ch -1.0 __IMB5_0:0.44842)
136:0.00570)
1:0.00328)
:0.00105)
:0.00082)
:0.00050)
:0.00044,
(
(
(
tetra13918*1313	**IMB5_b1IMB5_b1* hmmpf ch -26.0 __IMB5_0:0.45460,
tetra26005*1139	**XPO7_b1* ch -1.0 FUGUE 6.87 __XPO7_0:0.45090)
89:0.00562,
(
TPA1_526.m04320*815	**TNPO3_b2* hmmpf ch -8.5 __TNPO3_0:0.45012,
trich_93835.m00276*996	**RO3G_15360.1_b3* hmmpf ch -38.0 __XPO7_0:0.45101)
90:0.00457)
1:0.00279,
(
(
(
trich_83996.m00264*1596	**XPOT_b2XPOT_b2* hmmpf ch 18.5 __XPOT_0:0.45085,
ent_h_130.m00115*960	**HEAT.158-194*HEAT.235-271*Acetyltransf_1.867-941*IBN_N.33-91*IMB2_b2IMB2_b2IMB2_b2* hmmpf ch -14.0 __IMB2_0:0.44800)
162:0.00403,
ent_h_79.m00139*805	**IMB2_b2IMB3_b2IMB2_b2IMB3_b2* hmmpf ch -23.0 __IMB2_0:0.45101)
19:0.00488,
(
(
(
tetra11274*998	** XPO1_b0 *hmmpf PB ch -5.0 __XPO1_0:0.44877,
tetra8997*1243	**XPO7_b2XPO7_b2* ch 6.5 FUGUE 4.45 __XPO7_0:0.45298)
80:0.00377,
(
trich_97181.m00079*1018	**XPO7_b2* hmmpf ch -31.5 __XPO7_0:0.44823,
ent_h_117.m00170*988	**XPO6_b2* ch 0.0 FUGUE 4.61 __XPO6_0:0.44817)
206:0.00645)
16:0.00257,
(
trich_81317.m00137*894	**IBN_N.24-91*IPO8_b1* hmmpf PB ch -64.5 __IPO8_0:0.44440,
tetra9297*1221	**XPO7_b2XPO7_b2* ch -17.5 FUGUE 6.73 __XPO7_0:0.45087)
142:0.00707)
1:0.00260)
:0.00097)
:0.00095)
:0.00000)TRICHOTOMY;
